# Supplementary material for: Metabolite Biomarkers Linking a High-Fiber Rye Intervention with Cardiometabolic Risk Factors: The RyeWeight Study
Source: J Agric Food Chem. 2025 Aug 21;73(35):21869–79. doi: 10.1021/acs.jafc.5c01415 (PMC12412176; doi:10.1021/acs.jafc.5c01415)
Supplement: Supplementary file 2 [file jf5c01415_si_002.xlsx]

## Sheet: Title Page
Supporting Information
Metabolite biomarkers linking a high-fibre rye intervention with cardiometabolic risk factors: the RyeWeight study
Andrea Unión Caballero1,2#, Tomás Meroño1,2#, Sebastian Åberg3, Elise Nordin3, Johan Dicksved4, Alex Sánchez-Pla2,5, Marta Cubedo2,5, Francisco Carmona-Pontaque2,5, Kia Nøhr Iversen3, Miriam Martínez-Huélamo1,2, Anna Guadall1,2, Rikard Landberg3, Cristina Andrés-Lacueva1,2*
Affiliations
1. Biomarkers and Nutrimetabolomics Laboratory, Department de Nutrició, Ciències de l’Alimentació i Gastronomia, Institut de Recerca en Nutrició i Seguretat Alimentària (INSA-UB), Facultat de Farmàcia i Ciències de l’Alimentació, Universitat de Barcelona, 08028 Barcelona, Spain.
2. Centro de Investigación Biomédica en Red de Fragilidad y Envejecimiento Saludable (CIBERFES), Instituto de Salud Carlos III, Madrid, 28029, Spain
3. Department of Life Sciences, Division of Food and Nutrition Science, Chalmers University of Technology, SE-412 96 Gothenburg, Sweden.
4. Department of Applied Animal Science and Welfare; Nutrition and Management, SE-750 07 Uppsala, Sweden
5. Department of Genetics, Microbiology and Statistics, University of Barcelona, 08028, Barcelona, Spain.
# Equally contributing authors
*Corresponding authors
Table of Contents
Table S1. Metabolites included in the method and their quantifiers
Table S2. Summary of the whole plasma metabolome dataset assessed using linear mixed models, including individual-specific random effects, and diet (rye vs. wheat) and time (week 0 vs. week 12) as main effects, with its two-way interaction.

## Sheet: Table S1
Table S1. Metabolites included in the method and their quantifiers
Metabolite (complete name)	Abbreviation	Standard (Yes/No)	Quantifier
glycine	glycine	Y	glycine
L-alanine	alanine	Y	alanine
L-valine	valine	Y	valine
L-leucine	leucine	Y	leucine
L-isoleucine	isoleucine	Y	isoleucine
L-serine	serine	Y	serine
L-threonine	threonine	Y	threonine
L-proline	proline	Y	proline
L-arginine	arginine	Y	arginine
L-glutamic acid	glutamic	Y	glutamic
L-aspartic acid	aspartic	Y	aspartic
L-glutamine	glutamine	Y	glutamine
L-asparagine	asparagine	Y	asparagine
L-lysine	lysine	Y	lysine
L-histidine	histidine	Y	histidine
L-cysteine	cysteine	Y	cysteine
L-methionine	methionine	Y	methionine
L-phenylalanine	phenylalanine	Y	phenylalanine
L-tyrosine	tyrosine	Y	tyrosine
L-tryptophan	tryptophan	Y	tryptophan
N-acetylglycine	n_acetylglycine	Y	N-acetylglycine
N-acetyl-L-cysteine	n_acetylcysteine	Y	N-acetylcysteine
N-acetyl-L-aspartic acid	n_acetylaspartic	Y	N-acetylaspartic
N-acetyl-L-glutamic acid	n_acetylglutamic	Y	N-acetylglutamic
N6-acetyl-L-lysine / N2-acetyl-L-lysine §	n_acetyllysine	Y	N-acetyllysine
N-acetyl-L-phenylalanine	n_acetylphenylalanine	Y	N-acetylphenylalanine
N-acetyl-L-tryptophan	n_acetyltryptophan	Y	N-acetyltryptophan
sarcosine	sarcosine	Y	sarcosine
dimethylglycine	dimethylglycine	Y	dimethylglycine
betaine	betaine	Y	betaine
trans-4-hydroxy-L-proline	t_4oh_pr	Y	t-4OH-Pr
agmatine	agmatine	Y	agmatine
asymmetric dimethylarginine	asymmetric_dimethylarginine	Y	asymmetric dimethylarginine
pyroglutamic acid	pyroglutamic	Y	pyroglutamic
pipecolic acid	pipecolic	Y	pipecolic
N6,N6,N6-trimethyl-L-lysine	trimethyl_lysine	Y	trimethyl-lysine
5-aminovaleric acid	x5_aminovaleric	Y	5-aminovaleric
1-methylhistidine	x1_methylhistidine	Y	1-methylhistidine
3-methylhistidine	x3_methylhistidine	Y	3-methylhistidine
carnosine	carnosine	Y	carnosine
anserine	anserine	Y	anserine
histamine	histamine	Y	histamine
1-methylhistamine	x1_methylhistamine	Y	1-methylhistamine
4-imidazoleacrylic acid	x4_imidazoleacrylic	Y	4-imidazoleacrylic
4-imidazoleacetic acid	x4_imidazoleacetic	Y	4-imidazoleacetic
L-cystine	cystine	Y	cystine
L-homocysteine	homocysteine	Y	homocysteine
L-homocystine	homocystine	Y	homocystine
cysteamine	cysteamine	Y	cysteamine
reduced glutathione	gsh	Y	GSH
oxidized glutathione	gssg	Y	GSSG
S-adenosylhomocysteine	sah	Y	SAH
S-adenosylmethionine	sam	Y	SAM
methionine sulfoxide	methionine_sulfoxide	Y	methionine sulfoxide
selenomethionine	selenomethionine	Y	selenomethionine
2-phenylethylamine	x2_phenylethylamine	Y	2-phenylethylamine
phenylacetylglycine	phenylacetylglycine	Y	phenylacetylglycine
4-hydroxyphenylacetylglycine	x4_hydroxyphenylacetylglycine	Y	4-hydroxyphenylacetylglycine
phenylacetyl-L-glutamine	phenylacetylglutamine	Y	phenylacetylglutamine
Levodopa	l_dopa	Y	L-DOPA
dopamine	dopamine	Y	dopamine
norepinephrine	nor	Y	NOR
epinephrine	epinephrine	Y	epinephrine
metanephrine	metanephrine	Y	metanephrine
tyramine	tyramine	Y	tyramine
3-methoxytyramine	x3_methoxytyramine	Y	3-methoxytyramine
N-methyltyramine	n_methyltyramine	Y	N-methyltyramine
3-nitrotyrosine	x3_nitrotyrosine	Y	3-nitrotyrosine
5-hydroxy-L-tryptophan	x5_hydroxytryptophan	Y	5-hydroxytryptophan
serotonin	serotonin	Y	serotonin
N-acetylserotonin	n_acetyl_serotonin	Y	N-acetyl serotonin
melatonin	melatonin	Y	melatonin
tryptamine	tryptamine	Y	tryptamine
N-methyltryptamine	n_methyltryptamine	Y	N-methyltryptamine
indole	indole	Y	indole
indole-3-lactic acid	indolelactic	Y	indolelactic
indole-3-acetic acid	indoleacetic	Y	indoleacetic
5-hydroxyindole-3-acetic acid	x5_hydroxyindoleacetic	Y	5-hydroxyindoleacetic
indole-3-propionic acid	indolepropionic	Y	indolepropionic
indole-3-acrylic acid	indoleacrylic	Y	indoleacrylic
indole-3-acetamide	indoleacetamide	Y	indoleacetamide
indole-3-aldehyde	indolealdehyde	Y	indolealdehyde
indole-3-acetonitrile	indoleacetonitrile	Y	indoleacetonitrile
tryptophol	tryptophol	Y	tryptophol
5-hydroxytryptophol	x5_hydroxytryptophol	Y	5-hydroxytryptophol
kynurenine	kynurenine	Y	kynurenine
kynurenic acid	kynurenic	Y	kynurenic
3-hydroxykynurenine	x3_hydroxykynurenine	Y	3-hydroxykynurenine
xanthurenic acid	xanthurenic	Y	xanthurenic
anthranilic acid	anthranilic	Y	anthranilic
3-hydroxyanthranilic acid	x3_hydroxyanthranilic	Y	3-hydroxyanthranilic
picolinic acid	picolinic	Y	picolinic
quinolinic acid	quinolinic	Y	quinolinic
tryptophanamide	tryptophanamide	Y	tryptophanamide
glycerol	glycerol	Y	glycerol
L-threitol	threitol	Y	threitol
D-glucosamine	glucosamine	Y	glucosamine
N-acetyl-D-glucosamine	n_acetylglucosamine	Y	N-acetylglucosamine
urea	urea	Y	urea
guanidine	guanidine	Y	guanidine
guanidinoacetic acid	guanidinoacetic	Y	guanidinoacetic
argininosuccinic acid	argininosuccinic_acid	Y	argininosuccinic acid
citrulline	citrulline	Y	citrulline
ornithine	ornithine	Y	ornithine
N-acetylornithine	n_acetylornithine	Y	N-acetylornithine
putrescine	putrescine	Y	putrescine
N-acetylputrescine	n_acetylputrescine	Y	N-acetylputrescine
spermidine	spermidine	Y	spermidine
N1-acetylspermidine	n1_acetylspermidine	Y	N1-acetylspermidine
N8-acetylspermidine	n8_acetylspermidine	Y	N8-acetylspermidine
spermine	spermine	Y	spermine
N-acetylspermine	n_acetylspermine	Y	N-acetylspermine
cadaverine	cadaverine	Y	cadaverine
choline	choline	Y	choline
phosphocholine	phosphocholine	Y	phosphocholine
glycerophosphocholine	glycerophosphocholine	Y	glycerophosphocholine
ethanolamine	ethanolamine	Y	ethanolamine
phosphoethanolamine	phosphoethanolamine	Y	phosphoethanolamine
trimethylamine	tma	Y	TMA
trimethylamine N-oxide	tmao	Y	TMAO
creatine	creatine	Y	creatine
creatinine	creatinine	Y	creatinine
γ-aminobutyric acid	gaba	Y	GABA
guanine	guanine	Y	guanine
guanosine	guanosine	Y	guanosine
8-hydroxy-2'-deoxyguanosine	x8_oh_dg	Y	8-OHdG
xanthine	xanthine	Y	xanthine
xanthosine	xanthosine	Y	xanthosine
allantoin	allantoin	Y	allantoin
hypoxanthine	hypoxanthine	Y	hypoxanthine
inosine	inosine	Y	inosine
adenine	adenine	Y	adenine
3-methyladenine	x3_methyladenine	Y	3-methyladenine
7-methyladenine	x7_methyladenine	Y	7-methyladenine
9-methyladenine	x9_methyladenine	Y	9-methyladenine
adenosine	adenosine	Y	adenosine
uracil	uracil	Y	uracil
uridine	uridine	Y	uridine
cytosine	cytosine	Y	cytosine
cytidine	cytidine	Y	cytidine
thymine	thymine	Y	thymine
thymidine	thymidine	Y	thymidine
deoxycarnitine	deoxycarnitine	Y	deoxycarnitine
L-carnitine	car	Y	CAR
acetyl-L-carnitine	c2_0_car	Y	C2:0-CAR
propionyl-L-carnitine	c3_0_car	Y	C3:0-CAR
isobutyryl-L-carnitine	i_c4_0_car	Y	iC4:0-CAR
butyryl-L-carnitine	c4_0_car	Y	C4:0-CAR
isovaleryl-L-carnitine	i_c5_0_car	Y	iC5:0-CAR
valeryl-L-carnitine	c5_0_car	Y	C5:0-CAR
2-methylbutyryl-L-carnitine †	x2_me_c4_0_car	N	iC5:0-CAR
tiglyl-L-carnitine	c5_1_car	Y	C5:1-CAR
hexanoyl-L-carnitine	c6_0_car	Y	C6:0-CAR
hexenoyl-L-carnitine †	c6_1_car	N	C6:0-CAR
octanoyl-L-carnitine	c8_0_car	Y	C8:0-CAR
trans-2-octenoyl-L-carnitine	t2_c8_1_car	Y	t2-C8:1-CAR
octenoyl-L-carnitine (isomer) †	c8_1_car_i	N	t2-C8:1-CAR
nonanoyl-L-carnitine / dimethylheptanoyl-L-carnitine (isomer 1) † ‡	c9_0_car_i1	N	C8:0-CAR
nonanoyl-L-carnitine / dimethylheptanoyl-L-carnitine (isomer 2) † ‡	c9_0_car_i2	N	C8:0-CAR
decanoyl-L-carnitine	c10_0_car	Y	C10:0-CAR
decenoyl-L-carnitine (isomer 1) † ‡	c10_1_car_i1	N	C10:0-CAR
decenoyl-L-carnitine (isomer 2) † ‡	c10_1_car_i2	N	C10:0-CAR
decadienoyl-L-carnitine †	c10_2_car	N	C10:0-CAR
undecanoyl-L-carnitine / dimethylnonanoyl-L-carnitine (isomer 1) † ‡	c11_0_car_i1	N	C10:0-CAR
undecanoyl-L-carnitine / dimethylnonanoyl-L-carnitine (isomer 2) † ‡	c11_0_car_i2	N	C10:0-CAR
lauroyl-L-carnitine	c12_0_car	Y	C12:0-CAR
dodecenoyl-L-carnitine (isomer 1) † ‡	c12_1_car_i1	N	C12:0-CAR
dodecenoyl-L-carnitine (isomer 2) † ‡	c12_1_car_i2	N	C12:0-CAR
dodecenoyl-L-carnitine (isomer 3) † ‡	c12_1_car_i3	N	C12:0-CAR
tridecanoyl-L-carnitine †	c13_0_car	N	C12:0-CAR
myristoyl-L-carnitine	c14_0_car	Y	C14:0-CAR
tetradecenoyl-L-carnitine (isomer 1) † ‡	c14_1_car_i1	N	C14:0-CAR
tetradecenoyl-L-carnitine (isomer 2)† ‡	c14_1_car_i2	N	C14:0-CAR
tetradecenoyl-L-carnitine (isomer 3) † ‡	c14_1_car_i3	N	C14:0-CAR
tetradecadienoyl-L-carnitine (isomer 1) † ‡	c14_2_car_i1	N	C14:0-CAR
tetradecadienoyl-L-carnitine (isomer 2) † ‡	c14_2_car_i2	N	C14:0-CAR
pentadecanoyl-L-carnitine (isomer 1) ) † ‡	c15_0_car_i1	N	C14:0-CAR
pentadecanoyl-L-carnitine (isomer 2) † ‡	c15_0_car_i2	N	C14:0-CAR
palmitoyl-L-carnitine	c16_0_car	Y	C16:0-CAR
hexadecenoyl-L-carnitine † ‡	c16_1_car	N	C16:0-CAR
heptadecanoyl-L-carnitine (isomer 1) † ‡	c17_0_car_i1	N	C16:0-CAR
heptadecanoyl-L-carnitine (isomer 2) † ‡	c17_0_car_i2	N	C16:0-CAR
stearoyl-L-carnitine	c18_0_car	Y	C18:0-CAR
oleoyl-L-carnitine	c18_1_car	Y	C18:1-CAR
linoleoyl-L-carnitine	c18_2_car	Y	C18:2-CAR
linolenoyl-L-carnitine † ‡	c18_3_car	N	C18:2-CAR
arachidyl-L-carnitine †	c20_0_car	N	C20:4-CAR
arachidonoyl-L-carnitine	c20_4_car	Y	C20:4-CAR
hydroxy(iso)butyryl-L-carnitine †	c4_0_oh_car	N	C3:0-DC-CAR
hydroxy(iso)valeryl-L-carnitine † ‡	c5_0_oh_car	N	C4:0-DC-CAR
hydroxyhexanoyl-L-carnitine (isomer 1) † ‡	c6_0_oh_car_i1	N	C5:0-DC-CAR
hydroxyhexanoyl-L-carnitine (isomer 2) † ‡	c6_0_oh_car_i2	N	C5:0-DC-CAR
hydroxyoctanoyl-L-carnitine (isomer 1) † ‡	c8_0_oh_car_i1	N	C8:0-CAR
hydroxyoctanoyl-L-carnitine (isomer 2) † ‡	c8_0_oh_car_i2	N	C8:0-CAR
hydroxydecanoyl-L-carnitine (isomer 1) † ‡	c10_0_oh_car_i1	N	C10:0-CAR
hydroxydecanoyl-L-carnitine (isomer 2) † ‡	c10_0_oh_car_i2	N	C10:0-CAR
hydroxydodecanoyl-L-carnitine (isomer 1) † ‡	c12_0_oh_car_i1	N	C12:0-CAR
hydroxydodecanoyl-L-carnitine (isomer 2) † ‡	c12_0_oh_car_i2	N	C12:0-CAR
hydroxytetradecanoyl-L-carnitine † ‡	c14_0_oh_car	N	C14:0-CAR
hydroxytetradecenoyl-L-carnitine †	c14_1_oh_car	N	C14:0-CAR
hydroxyhexadecanoyl-L-carnitine † ‡	c16_0_oh_car	N	C16:0-CAR
hydroxyhexadecenoyl-L-carnitine †	c16_1_oh_car	N	C16:0-CAR
hydroxyoctadecanoyl-L-carnitine † ‡	c18_0_oh_car	N	C18:0-CAR
hydroxyoctadecenoyl-L-carnitine† ‡	c18_1_oh_car	N	C18:1-CAR
malonyl-L-carnitine	c3_0_dc_car	Y	C3:0-DC-CAR
succinyl-L-carnitine	c4_0_dc_car	Y	C4:0-DC-CAR
glutaryl-L-carnitine	c5_0_dc_car	Y	C5:0-DC-CAR
adipoyl-L-carnitine	c6_0_dc_car	Y	C6:0-DC-CAR
methylglutaryl-L-carnitine †	me_c5_0_dc_car	N	C6:0-DC-CAR
pimeloyl-L-carnitine †	c7_0_dc_car	N	C6:0-DC-CAR
suberoyl-L-carnitine	c8_0_dc_car	Y	C8:0-DC-CAR
sebacoyl-L-carnitine	c10_0_dc_car	Y	C10:0-DC-CAR
dodecanedioyl-L-carnitine †	c12_0_dc_car	N	C10:0-DC-CAR
propionylglycine	c3_gly	Y	C3-Gly
butyrylglycine	c4_gly	Y	C4-Gly
isobutyrylglycine †	i_c4_gly	N	C4-Gly
valerylglycine †	c5_gly	N	iC5-Gly
isovalerylglycine	i_c5_gly	Y	iC5-Gly
2-methylbutyrylglycine	x2_me_c4_gly	Y	2-MeC4-Gly
hexanoylglycine	c6_gly	Y	C6-Gly
heptanoylglycine	c7_gly	Y	C7-Gly
octanoylglycine	c8_gly	Y	C8-Gly
malonylglycine	c3_dc_gly	Y	C3-DC-Gly
succinylglycine	c4_dc_gly	Y	C4-DC-Gly
glutarylglycine	c5_dc_gly	Y	C5-DC-Gly
adipoylglycine	c6_dc_gly	Y	C6-DC-Gly
suberoylglycine	c8_dc_gly	Y	C8-DC-Gly
phenylpropionylglycine	ph_pr_gly	Y	phenylpropionylglycine
cinnamoylglycine	cinnamoylglycine	Y	cinnamoylglycine
palmitoylethanolamide †	nae16_0	N	NAE(18:1)
stearoylethanolamide †	nae18_0	N	NAE(18:1)
oleoylethanolamide	nae18_1	Y	NAE(18:1)
linoleoylethanolamide †	nae18_2	N	NAE(18:1)
arachidonoylethanolamide	nae20_4	Y	NAE20:4
cholesterol	cholesterol	Y	cholesterol
7-dehydrocholesterol	x7_dehydrocholesterol	Y	7-dehydrocholesterol
7-ketocholesterol	x7_ketocholesterol	Y	7-ketocholesterol
25-hydroxycholesterol	x25_hydroxycholesterol	Y	25-hydroxycholesterol
pregnenolone	pregnenolone	Y	pregnenolone
dehydroepiandrosterone	dhea	Y	DHEA
progesterone	progesterone	Y	progesterone
17-hydroxyprogesterone	x17_hydroxyprogesterone	Y	17-hydroxyprogesterone
androsterone	androsterone	Y	androsterone
androstenedione	androstenedione	Y	androstenedione
dihydrotestosterone	dihydrotestosterone	Y	dihydrotestosterone
testosterone	testosterone	Y	testosterone
estrone	estrone	Y	estrone
17β-estradiol	x17b_estradiol	Y	17β-estradiol
cortisol	cortisol	Y	cortisol
cortisone	cortisone	Y	cortisone
corticosterone	corticosterone	Y	corticosterone
11-deoxycortisol	x11_deoxycortisol	Y	11-deoxycortisol
retinal	retinal	Y	retinal
all-trans-retinoic acid	all_trans_retinoic_acid	Y	all-trans-retinoic acid
thiamine	thiamine	Y	thiamine
riboflavin	riboflavin	Y	riboflavin
niacin	niacin	Y	niacin
niacinamide	niacinamide	Y	niacinamide
pantothenic acid	pantothenic_acid	Y	pantothenic acid
pyridoxal	pyridoxal	Y	pyridoxal
pyridoxal 5'-phosphate	pyridoxal_5_phosphate	Y	pyridoxal 5'-phosphate
4-pyridoxic acid	x4_pyridoxic	Y	4-pyridoxic
pyridoxamine	pyridoxamine	Y	pyridoxamine
pyridoxine	pyridoxine	Y	pyridoxine
biotin	biotin	Y	biotin
folic acid	folic	Y	folic
5-methyltetrahydrofolic acid	x5_methyltetrahydrofolic	Y	5-methyltetrahydrofolic
cyanocobalamin	cyanocobalamin	Y	cyanocobalamin
ergocalciferol	ergocalciferol	Y	ergocalciferol
cholecalciferol	cholecalciferol	Y	cholecalciferol
25-hydroxyvitamin D3	x25_hydroxyvitamin_d3	Y	25-hydroxyvitamin D3
α-tocopherol	a_tocopherol	Y	α-tocopherol
phylloquinone	phylloquinone	Y	phylloquinone
menaquinone	menaquinone	Y	menaquinone
dodecanoyl-sn-glycero-3-phosphocholine (isomer 1) † ‡	lpc12_0_i1	N	NAE(18:1)
dodecanoyl-sn-glycero-3-phosphocholine (isomer 2) † ‡	lpc12_0_i2	N	NAE(18:1)
tetradecanoyl-sn-glycero-3-phosphocholine (isomer 1) † ‡	lpc14_0_i1	N	NAE(18:1)
tetradecanoyl-sn-glycero-3-phosphocholine (isomer 2) † ‡	lpc14_0_i2	N	NAE(18:1)
pentadecanoyl-sn-glycero-3-phosphocholine (isomer 1) † ‡	lpc15_0_i1	N	NAE(18:1)
pentadecanoyl-sn-glycero-3-phosphocholine (isomer 2) † ‡	lpc15_0_i2	N	NAE(18:1)
hexadecenoyl-sn-glycero-3-phosphocholine (isomer 1) † ‡	lpc16_1_i1	N	NAE(18:1)
hexadecenoyl-sn-glycero-3-phosphocholine (isomer 2) † ‡	lpc16_1_i2	N	NAE(18:1)
hexadecanoyl-sn-glycero-3-phosphocholine (isomer 1) † ‡	lpc16_0_i1	N	NAE(18:1)
hexadecanoyl-sn-glycero-3-phosphocholine (isomer 2) † ‡	lpc16_0_i2	N	NAE(18:1)
heptadecanoyl-sn-glycero-3-phosphocholine (isomer 1) † ‡	lpc17_0_i1	N	NAE(18:1)
heptadecanoyl-sn-glycero-3-phosphocholine (isomer 2) † ‡	lpc17_0_i2	N	NAE(18:1)
octadecatrienoyl-sn-glycero-3-phosphocholine (isomer 1) † ‡	lpc18_3_i1	N	NAE(18:1)
octadecatrienoyl-sn-glycero-3-phosphocholine (isomer 2) † ‡	lpc18_3_i2	N	NAE(18:1)
octadecadienoyl-sn-glycero-3-phosphocholine (isomer 1) † ‡	lpc18_2_i1	N	NAE(18:1)
octadecadienoyl-sn-glycero-3-phosphocholine (isomer 2) † ‡	lpc18_2_i2	N	NAE(18:1)
octadecenoyl-sn-glycero-3-phosphocholine (isomer 1) † ‡	lpc18_1_i1	N	NAE(18:1)
octadecenoyl-sn-glycero-3-phosphocholine (isomer 2) † ‡	lpc18_1_i2	N	NAE(18:1)
octadecanoyl-sn-glycero-3-phosphocholine (isomer 1) † ‡	lpc18_0_i1	N	NAE(18:1)
octadecanoyl-sn-glycero-3-phosphocholine (isomer 2) † ‡	lpc18_0_i2	N	NAE(18:1)
eicosapentaenoyl-sn-glycero-3-phosphocholine (isomer 1) † ‡	lpc20_5_i1	N	NAE(18:1)
eicosapentaenoyl-sn-glycero-3-phosphocholine (isomer 2) † ‡	lpc20_5_i2	N	NAE(18:1)
eicosatetraenoyl-sn-glycero-3-phosphocholine (isomer 1) † ‡	lpc20_4_i1	N	NAE(18:1)
eicosatetraenoyl-sn-glycero-3-phosphocholine (isomer 2) † ‡	lpc20_4_i2	N	NAE(18:1)
eicosatrienoyl-sn-glycero-3-phosphocholine (isomer 1) † ‡	lpc20_3_i1	N	NAE(18:1)
eicosatrienoyl-sn-glycero-3-phosphocholine (isomer 2) † ‡	lpc20_3_i2	N	NAE(18:1)
eicosadienoyl-sn-glycero-3-phosphocholine (isomer 1) † ‡	lpc20_2_i1	N	NAE(18:1)
eicosadienoyl-sn-glycero-3-phosphocholine (isomer 2) † ‡	lpc20_2_i2	N	NAE(18:1)
docosahexaenoyl-sn-glycero-3-phosphocholine (isomer 1) † ‡	lpc22_6_i1	N	NAE(18:1)
docosahexaenoyl-sn-glycero-3-phosphocholine (isomer 2) † ‡	lpc22_6_i2	N	NAE(18:1)
docosapentaenoyl-sn-glycero-3-phosphocholine (isomer 1) † ‡	lpc22_5_i1	N	NAE(18:1)
docosapentaenoyl-sn-glycero-3-phosphocholine (isomer 2) † ‡	lpc22_5_i2	N	NAE(18:1)
docosatetraenoyl-sn-glycero-3-phosphocholine (isomer 1) † ‡	lpc22_4_i1	N	NAE(18:1)
docosatetraenoyl-sn-glycero-3-phosphocholine (isomer 2) † ‡	lpc22_4_i2	N	NAE(18:1)
hexadecenoyl-sn-glycero-3-phosphoethanolamine (isomer 1) † ‡	lpe16_1_i1	N	NAE(18:1)
hexadecenoyl-sn-glycero-3-phosphoethanolamine (isomer 2)† ‡	lpe16_1_i2	N	NAE(18:1)
hexadecanoyl-sn-glycero-3-phosphoethanolamine (isomer 1) † ‡	lpe16_0_i1	N	NAE(18:1)
hexadecanoyl-sn-glycero-3-phosphoethanolamine (isomer 2) † ‡	lpe16_0_i2	N	NAE(18:1)
octadecadienoyl-sn-glycero-3-phosphoethanolamine (isomer 1) † ‡	lpe18_2_i1	N	NAE(18:1)
octadecadienoyl-sn-glycero-3-phosphoethanolamine (isomer 2) † ‡	lpe18_2_i2	N	NAE(18:1)
octadecenoyl-sn-glycero-3-phosphoethanolamine (isomer 1) † ‡	lpe18_1_i1	N	NAE(18:1)
octadecenoyl-sn-glycero-3-phosphoethanolamine (isomer 2) † ‡	lpe18_1_i2	N	NAE(18:1)
octadecanoyl-sn-glycero-3-phosphoethanolamine (isomer 1) † ‡	lpe18_0_i1	N	NAE(18:1)
octadecanoyl-sn-glycero-3-phosphoethanolamine (isomer 2) † ‡	lpe18_0_i2	N	NAE(18:1)
eicosapentaenoyl-sn-glycero-3-phosphoethanolamine (isomer 1) † ‡	lpe20_5_i1	N	NAE(18:1)
eicosapentaenoyl-sn-glycero-3-phosphoethanolamine (isomer 2) † ‡	lpe20_5_i2	N	NAE(18:1)
eicosatetraenoyl-sn-glycero-3-phosphoethanolamine (isomer 1) † ‡	lpe20_4_i1	N	NAE(18:1)
eicosatetraenoyl-sn-glycero-3-phosphoethanolamine (isomer 2) † ‡	lpe20_4_i2	N	NAE(18:1)
eicosatrienoyl-sn-glycero-3-phosphoethanolamine (isomer 1) † ‡	lpe20_3_i1	N	NAE(18:1)
eicosatrienoyl-sn-glycero-3-phosphoethanolamine (isomer 2) † ‡	lpe20_3_i2	N	NAE(18:1)
docosahexaenoyl-sn-glycero-3-phosphoethanolamine (isomer 1)† ‡	lpe22_6_i1	N	NAE(18:1)
docosahexaenoyl-sn-glycero-3-phosphoethanolamine (isomer 2) † ‡	lpe22_6_i2	N	NAE(18:1)
docosapentaenoyl-sn-glycero-3-phosphoethanolamine (isomer 1) † ‡	lpe22_5_i1	N	NAE(18:1)
docosapentaenoyl-sn-glycero-3-phosphoethanolamine (isomer 2) † ‡	lpe22_5_i2	N	NAE(18:1)
docosatetraenoyl-sn-glycero-3-phosphoethanolamine (isomer 1) † ‡	lpe22_4_i1	N	NAE(18:1)
docosatetraenoyl-sn-glycero-3-phosphoethanolamine (isomer 2) † ‡	lpe22_4_i2	N	NAE(18:1)
N-hexadecanoyl-ceramide †	ce_rd18_1_16_0	N	NAE(18:1)
N-hexadecanoyl-dihydroceramide †	ce_rd18_0_16_0	N	NAE(18:1)
N-octadecadienoyl-ceramide †	ce_rd18_1_18_2	N	NAE(18:1)
N-octadecenoyl-ceramide † ‡	ce_rd18_1_18_1	N	NAE(18:1)
N-octadecanoyl-ceramide †	ce_rd18_1_18_0	N	NAE(18:1)
N-octadecenoyl-dihydroceramide † ‡	ce_rd18_0_18_1	N	NAE(18:1)
N-octadecanoyl-dihydroceramide †	ce_rd18_0_18_0	N	NAE(18:1)
N-eicosatetraenoyl-dihydroceramide †	ce_rd18_0_20_4	N	NAE(18:1)
palmitoyl-glycerol † ‡	mg16_0	N	NAE(18:1)
linoleoyl-glycerol † ‡	mg18_2	N	NAE(18:1)
oleoyl-glycerol † ‡	mg18_1	N	NAE(18:1)
stearoyl-glycerol† ‡	mg18_0	N	NAE(18:1)
arachidonoyl-glycerol † ‡	mg20_4	N	NAE(18:1)
docosahexanoyl-glycerol † ‡	mg22_6	N	NAE(18:1)
nervonoyl-glycerol † ‡	mg24_1	N	NAE(18:1)
N6-carboxymethyllysine	cml	Y	CML
2,5-furandicarboxylic acid	x2_5_fdca	Y	2,5-FDCA
2-furoylglycine	x2_fg	Y	2-FG
5-(hydroxymethyl-2-furoyl)glycine	x5_hmfg	Y	5-HMFG
furaneol	fur	Y	FUR
2,5-dimethylfuran-3-one	x2_5_dmf	Y	2,5-DMF
3-carboxy-4-methyl-5-propyl-2-furanpropionic acid	x3_cmpf	Y	3-CMPF
syringol	s	Y	S
4-methylsyringol	x4_ms	Y	4-MS
4-allylsyringol	x4_as	Y	4-AS
2-aminophenol	x2_a_ph	Y	2-Aph
2-aminophenol glucuronide	x2_a_ph_g	Y	2-APh-G
2-aminophenol sulfate †	x2_a_ph_s	N	2-Aph
2-amino-3H-phenoxazin-3-one †	apo	N	2-APh
2-amino-7-methoxy-3H-phenoxazin-3-one †	ampo	N	2-APh
2-acetylamino-3H-phenoxazin-3-one †	aapo	N	2-APh
2-acetylamino-7-methoxy-3H-phenoxazin-3-one †	aampo	N	2-APh
cyanidin 3-glucoside	cya_3_glc	Y	CYA-3-GLC
delphinidin 3-glucoside	del_3_glc	Y	DEL-3-GLC
malvidin 3-glucoside	mal_3_glc	Y	MAL-3-GLC
pelargonidin 3-glucoside	pel_3_glc	Y	PEL-3-GLC
peonidin 3-glucoside	peo_3_glc	Y	PEO-3-GLC
petunidin 3-glucoside	pet_3_glc	Y	PET-3-GLC
sulforaphane	sfn	Y	SFN
sulforaphane-cysteine	sfn_cys	Y	SFN-Cys
sulforaphane-N-acetylcysteine	sfn_nac	Y	SFN-NAC
sulforaphane-cysteine-glycine	sfn_cys_gly	Y	SFN-CysGly
sulforaphane-glutathione	sfn_gsh	Y	SFN-GSH
S-allylcysteine	sac	Y	SAC
N-acetyl-S-allylcysteine	nac_sac	Y	NAC-SAC
α-chaconine	a_cha	Y	a-CHA
α-solanine	a_sol	Y	a-SOL
solanidine	sol	Y	SOL
tomatidine	tom	Y	TOM
cyclo(L-leucyl-L-prolyl) (isomer 1)	c_lp_1	Y	cLP-1
cyclo(L-leucyl-L-prolyl) (isomer 2)	c_lp_2	Y	cLP-2
cyclo(L-prolyl-L-valyl) (isomer 1)	c_pv_1	Y	cPV-1
cyclo(L-prolyl-L-valyl) (isomer 2)	c_pv_2	Y	cPV-2
1-methylxanthine	x1_mx	Y	1-MX
3-methylxanthine	x3_mx	Y	3-MX
7-methylxanthine	x7_mx	Y	7-MX
paraxanthine / theophyline §	px_tp	Y	PX / TP
theobromine	tb	Y	TB
caffeine	cf	Y	CF
1-methyluric acid	x1_mu	Y	1-MU
3-methyluric acid †	x3_mu	N	1-MU
7-methyluric acid †	x7_mu	N	1-MU
1,3-dimethyluric acid †	x1_3_dmu	N	1,7-DMU
1,7-dimethyluric acid	x1_7_dmu	Y	1,7-DMU
3,7-dimethyluric acid †	x3_7_dmu	N	1,7-DMU
1,3,7-trimethyluric acid †	x1_3_7_tmu	N	1,7-DMU
5-acetylamino-6-formylamino-3-methyluracil	afmu	Y	AFMU
6-amino-5-(N-methylformylamino)-1-methyluracil	ammu	Y	AMMU
proline betaine	pro_b	Y	ProB
4-hydroxyproline betaine	x4_h_pro_b	Y	4-HProB
ergothioneine	erg	Y	ERG
hypaphorine	hyp	Y	HYP
valine betaine	val_b	Y	ValB
aminovaleric acid betaine †	avb	N	ValB
pipecolic betaine	pip_b	Y	PipB
alanine betaine †	ala_b	N	ValB
phenylalanine betaine †	phe_b	N	ValB
trigonelline	trigo	Y	TRIGO
N-methylpyridinium	n_me_pyr	Y	N-MePYR
2-amino-1,6-dimethylimidazo[4,5-b]pyridine glucuronide	ph_ip_g	Y	PhIP-G
salsolinol	sal	Y	SAL
salsolinol sulfate † ‡	sal_s	N	SAL
D-pinitol	pin	Y	PIN
arsenobetaine	as_b	Y	AsB
dimethylarsenic acid	dm_as	Y	DMAs
nicotine	nic	Y	NIC
cotinine	cot	Y	COT
cotinine glucuronide	cot_g	Y	COT-G
3-hydroxycotinine	t_hcot	Y	tHCOT
simvastatin	sim	Y	SIM
simvastatin hydroxy acid	sim_a	Y	SIM-A
atorvastatin	ator	Y	ATOR
p-hydroxyatorvastatin	p_hator	Y	p-HATOR
ketoprofen	kpf	Y	KPF
enalapril	ena	Y	ENA
lisinopril	lsl	Y	LSL
atenolol	ate	Y	ATE
amlodipine	aml	Y	AML
propranolol	pnl	Y	PNL
candesartan	can	Y	CAN
tramadol	tra	Y	TRA
metformin	mfm	Y	MFM
miglitol	mig	Y	MIG
sitagliptin	sit	Y	SIT
pioglitazone	pio	Y	PIO
glimepiride	glim	Y	GLIM
glipizide	glip	Y	GLIP
repaglinide	rep	Y	REP
cetirizine	ctz	Y	CTZ
desloratadine	dt	Y	DT
phenylephrine	pep	Y	PEP
pseudoephedrine	pse	Y	PSE
ebastine	eb	Y	EB
diazepam	dzp	Y	DZP
lorazepam	lzp	Y	LZP
alprazolam	apzl	Y	APZL
o-desmethylvenlafaxine	odv	Y	ODV
citalopram	cit	Y	CIT
fluoxetine	fx	Y	FX
paroxetine	prx	Y	PRX
sertraline	stl	Y	STL
carbamazepine	cbz	Y	CBZ
amoxicillin	amx	Y	AMX
ampicillin	amp	Y	AMP
azithromycin	azm	Y	AZM
ceftriaxone	cef	Y	CEF
ciprofloxacin	cip	Y	CIP
doxycycline	dox	Y	DOX
phenyllactic acid	pla	Y	PLA
4-hydroxyphenyllactic acid	x4_hpla	Y	4-HPLA
3,4-dihydroxyphenyllactic acid	x3_4_dhpla	Y	3,4-DHPhLA
phenylpyruvic acid	phenylpyruvic	Y	PhPyA
4-hydroxyphenylpyruvic acid	x4_hydroxyphenylpyruvic_acid	Y	4-OHPhPyA
homogentisic acid	hga	Y	HGA
mandelic acid	ma	Y	ManA
3,4-dihydroxymandelic acid	x3_4_dhma	Y	3,4-DHMA
vanillylmandelic acid	vanma	Y	VANMA
3,4-dihydroxyphenylglycol	dopeg	Y	DOPEG
3,4-dihydroxyphenylglycol sulfate †	dopeg_s	N	DOPEG
p-cresol glucuronide	p_cre_g	Y	p-Cre-G
p-cresol sulfate	p_cre_s	Y	p-Cre-S
dopamine sulfate † ‡	dop_s	N	Et-S
epinephrine 4-sulfate †	ep_4s	N	Et-S
epinephrine 3-sulfate †	ep_3s	N	Et-S
norepinephrine 4-sulfate †	norep_4s	N	Et-S
norepinephrine 3-sulfate †	norep_3s	N	Et-S
metanephrine sulfate †	mtp_s	N	Et-S
tyramine sulfate †	tyra_s	N	Et-S
serotonin sulfate †	sero_s	N	Et-S
indoxyl glucuronide	in_g	Y	IN-G
indoxyl sulfate	in_s	Y	IN-S
2-aminoadipic acid	x2_aminoadipic	Y	2-aminoadipic
2,6-diaminopimelic acid	x2_6_diaminopimelic	Y	2,6-diaminopimelic
D-glucose	glucose	Y	D-Gl
D-glucose 6-phosphate	glucose_6_p	Y	glucose 6-P
D-xylose	xylose	Y	xylose
D-ribose 5-phosphate	ribose_5_p	Y	ribose 5-P
glyceraldehyde 3-phosphate	glyceraldehyde_3_p	Y	glyceraldehyde 3-P
D-sedoheptulose 7-phosphate	sedoheptulose_7_p	Y	sedoheptulose 7-P
sucrose	sucrose	Y	sucrose
D-sorbitol	sorbitol	Y	sorbitol
D-xylitol	xylitol	Y	xylitol
glycerol 1-phosphate	glycerol_1_p	Y	glycerol 1-P
glyceric acid	glyceric	Y	glyceric
glyceric 3-phosphate	glyceric_3_p	Y	glyceric 3-P
D-gluconic acid	gluconic	Y	gluconic
D-galacturonic acid	galacturonic	Y	galacturonic
D-glucosamine 6-sulfate	glucosamine_6_s	Y	glucosamine 6-S
N-acetyl-D-glucosamine 6-sulfate	nac_glucosamine_6_s	Y	NAC-glucosamine 6-S
N-acetylneuraminic acid	n_acetylneuraminic_acid	Y	N-acetylneuraminic acid
taurine	tau	Y	TAU
uric acid	uric	Y	uric
orotic acid	orotic	Y	orotic
ascorbic acid	ascorbic	Y	ascorbic
dehydroascorbic acid	dehydroascorbic	Y	dehydroascorbic
ascorbic acid sulfate †	ascorbic_s	N	ascorbic S
propionic acid	propionic	Y	propionic
butyric acid	butyric	Y	butyric
isobutyric acid	ibutyric	Y	ibutyric
valeric acid	valeric	Y	valeric
isovaleric acid	ivaleric	Y	ivaleric
hexanoic acid	hexanoic	Y	hexanoic
octanoic acid	octanoic	Y	octanoic
decanoic acid	decanoic	Y	decanoic
lauric acid	lauric	Y	lauric
myristic acid	myristic	Y	myristic
pentadecanoic acid	pentadecanoic	Y	pentadecanoic
palmitic acid	palmitic	Y	palmitic
palmitoleic acid	palmitoleic	Y	palmitoleic
margaric acid	margaric	Y	margaric
stearic acid	stearic	Y	stearic
oleic acid	oleic	Y	oleic
linoleic acid	linoleic	Y	linoleic
linolenic acid	linolenic	Y	linolenic
arachidic acid	arachidic	Y	arachidic
arachidonic acid	arachidonic	Y	arachidonic
eicosapentaenoic acid	epa	Y	EPA
docosatetraenoic acid	docosatetraenoic	Y	docosatetraenoic
docosapentaenoic acid	docosapentaenoic	Y	docosapentaenoic
docosahexaenoic acid	dha	Y	DHA
malonic acid	malonic	Y	malonic
succinic acid	succinic_acid	Y	succinic acid
methylmalonic acid	methylmalonic	Y	methylmalonic
glutaric acid	glutaric	Y	glutaric
methylsuccinic acid	methylsuccinic	Y	methylsuccinic
adipic acid	adipic	Y	adipic
2-methylglutaric acid	x2_methylglutaric	Y	2-methylglutaric
pimelic acid	pimelic	Y	pimelic
methyladipic acid † ‡	me_c6_dc	N	MeC6-DC
suberic acid	suberic	Y	suberic
azelaic acid	azelaic	Y	azelaic
sebacic acid	sebacic	Y	sebacic
dodecanedioic acid	dodecanedioic	Y	dodecanedioic
oxaloacetic acid	oxaloacetic	Y	oxaloacetic
citric acid / isocitric acid §	cit_a_i_cit_a	Y	CitA/(i)CitA
cis-aconitic acid	c_aconitic	Y	c-aconitic
α-ketoglutaric acid	a_ketoglutaric	Y	a-ketoglutaric
fumaric acid	fumaric	Y	fumaric
malic acid	malic	Y	malic
acetoacetic acid	acetoacetic	Y	acetoacetic
3-hydroxybutyric acid	x3_hydroxybutyric	Y	3-hydroxybutyric
glycolic acid	glycolic	Y	glycolic
lactic acid	lactic	Y	lactic
mevalonic acid	mevalonic	Y	mevalonic
5-hydroxyhexanoic acid	x5_hydroxyhexanoic	Y	5-hydroxyhexanoic
2-isopropylmalic acid	x2_isopropylmalic	Y	2-isopropylmalic
citramalic acid	citramalic	Y	citramalic
2-hydroxyglutaric acid	x2_hydroxyglutaric	Y	2-hydroxyglutaric
3-hydroxymethylglutaric acid	x3_hydroxymethylglutaric	Y	3-hydroxymethylglutaric
glyoxylic acid	glyoxylic	Y	glyoxylic
pyruvic acid	pyruvic	Y	pyruvic
2-oxobutyric acid	x2_oxobutyric	Y	2-oxobutyric
4-methyl-2-oxovaleric acid / 3-methyl-2-oxovaleric acid §	x3_4_methyl_2_oxovaleric	Y	(3/4)-methyl-2-oxovaleric
2-oxoadipic acid	x2_oxoadipic	Y	2-oxoadipic
itaconic acid	itaconic	Y	itaconic
5-aminolevulinic acid	x5_aminolevulinic	Y	5-aminolevulinic
lipoic acid	lipoic	Y	lipoic
cholesterol 3-sulfate	cholesterol_3_s	Y	cholesterol 3-S
pregnenolone 3-sulfate	preg_3_s	Y	Preg 3-S
dehydroepiandrosterone 3-sulfate	dheas	Y	DHEAS
estrone 3-sulfate	estrone_3_s	Y	estrone 3-S
17β-estradiol 3-sulfate	estradiol_3_s	Y	estradiol 3-S
cholic acid	cholic	Y	cholic
glycocholic acid	gca	Y	GCA
glycocholic acid 3-glucuronide †	gca_3g	N	GCA
glycocholic acid 3-sulfate †	gca_3s	N	GCA
taurocholic acid	tca	Y	TCA
taurocholic acid 3-glucuronide †	tca_3g	N	TCA
taurocholic acid 3-sulfate †	tca_3s	N	TCA
chenodeoxycholic acid / deoxycholic acid §	cdca_dca	Y	CDCA / DCA
chenodeoxycholic acid 3-glucuronide / deoxycholic acid 3-glucuronide §	cdca_3g_dca_3g	Y	CDCA-3G / DCA-3G
chenodeoxycholic acid 3-sulfate / deoxycholic acid 3-sulfate † ‡	cdca_3s_dca_3s	N	CDCA / DCA
glycochenodeoxycholic acid / glycodeoxycholic acid §	gcdca_gdca	Y	GCDCA / GDCA
glycochenodeoxycholic acid 3-glucuronide / glycodeoxycholic acid 3-glucuronide §	gcdca_3g_gdca_3g	Y	GCDCA-3G / GDCA-3G
glycochenodeoxycholic acid 3-sulfate / glycodeoxycholic acid 3-sulfate §	gcdca_3s_gdca_3s	Y	GCDCA-3S / GDCA-3S
taurochenodeoxycholic acid / taurodeoxycholic acid §	tcdca_tdca	Y	TCDCA / TDCA
taurochenodeoxycholic acid 3-glucuronide / taurodeoxycholic acid 3-glucuronide † ‡	tcdca_3g_tdca_3g	N	T(C)DCA
taurochenodeoxycholic acid 3-sulfate / taurodeoxycholic acid 3-sulfate † ‡	tcdca_3s_tdca_3s	N	T(C)DCA
lithocholic acid	lca	Y	LCA
glycolithocholic acid	glca	Y	GLCA
glycolithocholic acid 3-sulfate	glca_3s	Y	GLCA-3S
taurolithocholic acid	tlca	Y	TLCA
taurolithocholic acid 3-sulfate	tlca_3s	Y	TLCA-3S
hexadecanoyl-sn-glycero-3-phosphoinositol † ‡	lpi16_0	N	NAE(18:1)
octadecadienoyl-sn-glycero-3-phosphoinositol † ‡	lpi18_2	N	NAE(18:1)
octadecenoyl-sn-glycero-3-phosphoinositol † ‡	lpi18_1	N	NAE(18:1)
octadecanoyl-sn-glycero-3-phosphoinositol † ‡	lpi18_0	N	NAE(18:1)
eicosatetraenoyl-sn-glycero-3-phosphoinositol † ‡	lpi20_4	N	NAE(18:1)
benzoic acid	ba	Y	BA
2-hydroxybenzoic acid	x2_hba	Y	2-HBA
3-hydroxybenzoic acid	x3_hba	Y	3-HBA
4-hydroxybenzoic acid	x4_hba	Y	4-HBA
2-hydroxybenzoic acid glucuronide	x2_hba_g	Y	2-HBA-G
3-hydroxybenzoic acid glucuronide †	x3_hba_g	N	4-HBA-G
4-hydroxybenzoic acid glucuronide	x4_hba_g	Y	4-HBA-G
2-hydroxybenzoic acid sulfate †	x2_hba_s	N	4-HBA-S
3-hydroxybenzoic acid sulfate †	x3_hba_s	N	4-HBA-S
4-hydroxybenzoic acid sulfate	x4_hba_s	Y	4-HBA-S
2,4-dihydroxybenzoic acid	x2_4_dhba	Y	2,4-DHBA
2,6-dihydroxybenzoic acid	x2_6_dhba	Y	2,6-DHBA
3,4-dihydroxybenzoic acid	x3_4_dhba	Y	3,4-DHBA
3,5-dihydroxybenzoic acid	x3_5_dhba	Y	3,5-DHBA
3,4-dihydroxybenzoic acid 3-glucuronide	x3_4_dhba_3g	Y	3,4-DHBA-3G
3,4-dihydroxybenzoic acid 4-glucuronide	x3_4_dhba_4g	Y	3,4-DHBA-4G
3,5-dihydroxybenzoic acid 4-glucuronide †	x3_5_dhba_g	N	3,4-DHBA-4G
dihydroxybenzoic acid glucuronide † ‡	dhba_g	N	3,4-DHBA-3G
3,4-dihydroxybenzoic acid 3-sulfate	x3_4_dhba_3s	Y	3,4-DHBA-3S
3,4-dihydroxybenzoic acid 4-sulfate	x3_4_dhba_4s	Y	3,4-DHBA-4S
3,5-dihydroxybenzoic acid sulfate	x3_5_dhba_s	Y	3,5-DHBA-S
dihydroxybenzoic acid sulfate † ‡	dhba_s	N	3,4-DHBA-3S
hippuric acid	ha	Y	HA
4-hydroxyhippuric acid	x4_hha	Y	4-HHA
3-hydroxyhippuric acid	x3_hha	Y	3-HHA
2-hydroxyhippuric acid	x2_hha	Y	2-HHA
vanillic acid	va	Y	VA
isovanillic acid	i_va	Y	iVA
vanillic acid glucuronide †	va_g	N	VA
isovanillic acid glucuronide †	i_va_g	N	iVA
vanillic acid sulfate †	va_s	N	VA
isovanillic acid sulfate †	i_va_s	N	iVA
syringic acid	syr	Y	SYR
syringic acid glucuronide †	syr_g	N	SYR
syringic acid sulfate †	syr_s	N	SYR
gallic acid	ga	Y	GA
gallic acid 3-glucuronide	ga_3g	Y	GA-3G
gallic acid 4-glucuronide	ga_4g	Y	GA-4G
gallic acid 3-sulfate †	ga_3s	N	GA
gallic acid 4-sulfate †	ga_4s	N	GA
4-O-methylgallic acid	x4_me_ga	Y	4-MeGA
3-O-methylgallic acid	x3_me_ga	Y	3-MeGA
methylgallic acid glucuronide 1 † ‡	me_ga_g1	N	MeGA
methylgallic acid glucuronide 2 † ‡	me_ga_g2	N	MeGA
methylgallic acid glucuronide 3 † ‡	me_ga_g3	N	MeGA
methylgallic acid sulfate 1 † ‡	me_ga_s1	N	MeGA
methylgallic acid sulfate 2 † ‡	me_ga_s2	N	MeGA
methylgallic acid sulfate 3 † ‡	me_ga_s3	N	MeGA
ethylgallate	et_ga	Y	EtGA
ethylgallate glucuronide † ‡	et_ga_g	N	EtGA
ethylgallate sulfate † ‡	et_ga_s	N	EtGA
phenylacetic acid	paa	Y	PAA
2-hydroxyphenylacetic acid	x2_hpaa	Y	2-HPAA
3-hydroxyphenylacetic acid	x3_hpaa	Y	3-HPAA
4-hydroxyphenylacetic acid	x4_hpaa	Y	4-HPAA
2-hydroxyphenylacetic acid glucuronide †	x2_hpaa_g	N	2-HPAA
3-hydroxyphenylacetic acid glucuronide †	x3_hpaa_g	N	2-HPAA
4-hydroxyphenylacetic acid glucuronide †	x4_hpaa_g	N	2-HPAA
2-hydroxyphenylacetic acid sulfate †	x2_hpaa_s	N	2-HPAA
3-hydroxyphenylacetic acid sulfate †	x3_hpaa_s	N	2-HPAA
4-hydroxyphenylacetic acid sulfate †	x4_hpaa_s	N	2-HPAA
3,4-dihydroxyphenylacetic acid	x3_4_dhpaa	Y	3,4-DHPAA
3,4-dihydroxyphenylacetic acid glucuronide † ‡	x3_4_dhpaa_g	N	3,4-DHPAA
3,4-dihydroxyphenylacetic acid sulfate † ‡	x3_4_dhpaa_s	N	3,4-DHPAA
homovanillic acid	hva	Y	HVA
homovanillic acid 4-glucuronide †	hva_g	N	3,5-DHPPA-G
homovanillic acid 4-sulfate	hva_s	Y	HVA-S
trans-cinnamic acid	t_ca	Y	t-CA
o-coumaric acid	o_cou	Y	oCOU
m-coumaric acid	m_cou	Y	mCOU
p-coumaric acid	p_cou	Y	pCOU
cis p-coumaric acid †	c_p_cou	N	pCOU
o-coumaric acid glucuronide †	o_cou_g	N	pCOU-G
m-coumaric acid glucuronide†	m_cou_g	N	pCOU-G
p-coumaric acid glucuronide	p_cou_g	Y	pCOU-G
cis p-coumaric acid glucuronide †	c_p_cou_g	N	pCOU-G
o-coumaric acid sulfate †	o_cou_s	N	pCOU-S
m-coumaric acid sulfate †	m_cou_s	N	pCOU-S
p-coumaric acid sulfate	p_cou_s	Y	pCOU-S
cis p-coumaric acid sulfate †	c_p_cou_s	N	pCOU-S
3,5-dihydroxycinnamic acid	x3_5_dhca	Y	3,5-DHCA
caffeic acid	ca	Y	CA
3,5-dihydroxycinnamic acid glucuronide †	x3_5_dhca_g	N	CA-4G
caffeic acid 3-glucuronide	ca_3g	Y	CA-3G
caffeic acid 4-glucuronide	ca_4g	Y	CA-4G
3,5-dihydroxycinnamic acid sulfate †	x3_5_dhca_s	N	3,5-DHCA
caffeic acid 3-sulfate †	ca_3s	N	CA
caffeic acid 4-sulfate †	ca_4s	N	CA
3-caffeoylquinic acid	x3_cqa	Y	3-CQA
4-caffeoylquinic acid	x4_cqa	Y	4-CQA
5-caffeoylquinic acid	x5_cqa	Y	5-CQA
ferulic acid	fa	Y	FA
cis ferulic acid †	c_fa	N	FA
isoferulic acid	i_fa	Y	iFA
ferulic acid 4-glucuronide	fa_g	Y	FA-G
cis ferulic acid 4-glucuronide †	c_fa_g	N	FA-G
ferulic acid 4-sulfate	fa_s	Y	FA-S
cis ferulic acid 4-sulfate †	c_fa_s	N	FA-S
isoferulic acid 3-glucuronide	i_fa_g	Y	iFA-G
isoferulic acid 3-sulfate	i_fa_s	Y	iFA-S
sinapic acid	sin	Y	SIN
cis sinapic acid †	c_sin	N	SIN
sinapic acid glucuronide †	sin_g	N	SIN
sinapic acid sulfate †	sin_s	N	SIN
phenylpropionic acid	ppa	Y	PPA
3-(2-hydroxyphenyl)propionic acid	x2_hppa	Y	2-HPPA
3-(3-hydroxyphenyl)propionic acid	x3_hppa	Y	3-HPPA
3-(4-hydroxyphenyl)propionic acid	x4_hppa	Y	4-HPPA
hydroxyphenylpropionic acid glucuronide † ‡	hppa_g	N	3-HPPA
hydroxyphenylpropionic acid sulfate † ‡	hppa_s	N	3-HPPA
dihydrocaffeic acid	dhca	Y	DHCA
3-(3,5-dihydroxyphenyl)propionic acid	x3_5_dhppa	Y	3,5-DHPPA
dihydrocaffeic acid 3-glucuronide	dhca_3g	Y	DHCA-3G
3-(3,5-dihydroxyphenyl)propionic acid glucuronide	x3_5_dhppa_g	Y	3,5-DHPPA-G
dihydrocaffeic acid 3-sulfate	dhca_3s	Y	DHCA-3S
3-(3,5-dihydroxyphenyl)propionic acid sulfate	x3_5_dhppa_s	Y	3,5-DHPPA-S
dihydroferulic acid	dhfa	Y	DHFA
dihydroisoferulic acid	d_hi_fa	Y	DHiFA
dihydroferulic acid 4-glucuronide	dhfa_g	Y	DHFA-G
dihydroisoferulic acid 3-glucuronide	d_hi_fa_g	Y	DHiFA-G
dihydroferulic acid 4-sulfate	dhfa_s	Y	DHFA-S
dihydroisoferulic acid 3-sulfate	d_hi_fa_s	Y	DHiFA-S
3-(3-hydroxyphenyl)-3-hydroxypropionic acid	x3_hphpa	Y	3-HPHPA
3-(3,5-dihydroxyphenyl)pentanoic acid †	x3_5_dhppta	N	DHiFA
3-(3,5-dihydroxyphenyl)pentanoic acid glucuronide †	x3_5_dhppta_g	N	DHiFA-G
3-(3,5-dihydroxyphenyl)pentanoic acid sulfate †	x3_5_dhppta_s	N	DHiFA-S
2-(3,5-dihydroxyphenyl)ethanol sulfate †	x3_5_dhp_et_s	N	4-HBA-S
pyrogallol	pyr	Y	PYR
pyrogallol glucuronide 1 † ‡	pyr_g1	N	PYR
pyrogallol glucuronide 2 † ‡	pyr_g2	N	PYR
pyrogallol sulfate 1 † ‡	pyr_s1	N	PYR
pyrogallol sulfate 2 † ‡	pyr_s2	N	PYR
1-O-methylpyrogallol	x1_me_pyr	Y	1-MePYR
2-O-methylpyrogallol	x2_me_pyr	Y	2-MePYR
methylpyrogallol glucuronide 1 † ‡	me_pyr_g1	N	2-MePYR
methylpyrogallol glucuronide 2 † ‡	me_pyr_g2	N	2-MePYR
methylpyrogallol sulfate 1 † ‡	me_pyr_s1	N	2-MePYR
methylpyrogallol sulfate 2 † ‡	me_pyr_s2	N	2-MePYR
methylpyrogallol sulfate 3 † ‡	me_pyr_s3	N	2-MePYR
catechol	cat	Y	CAT
catechol glucuronide †	cat_g	N	CAT
catechol sulfate †	cat_s	N	CAT
4-methylcatechol	x4_me_cat	Y	4-MeCAT
4-methylcatechol glucuronide 1 † ‡	x4_me_cat_g1	N	4-MeCAT
4-methylcatechol glucuronide 2 † ‡	x4_me_cat_g2	N	4-MeCAT
4-methylcatechol sulfate 1 † ‡	x4_me_cat_s1	N	4-MeCAT
4-methylcatechol sulfate 2 † ‡	x4_me_cat_s2	N	4-MeCAT
3-hydroxybenzaldehyde	x3_hb_ald	Y	3-HBAld
4-hydroxybenzaldehyde	x4_hb_ald	Y	4-HBAld
3,4-dihydroxybenzaldehyde	dhb_ald	Y	DHBAld
2,4,6-trihydroxybenzaldehyde	thb_ald	Y	THBAld
vanillin	van	Y	VAN
catechin	c	Y	C
epicatechin	ec	Y	EC
epicatechin glucuronide 1 † ‡	ec_g1	N	EC-5G
epicatechin glucuronide 2 † ‡	ec_g2	N	EC-5G
epicatechin glucuronide 3 † ‡	ec_g3	N	EC-5G
epicatechin glucuronide 4 † ‡	ec_g4	N	EC-5G
epicatechin glucuronide 5 † ‡	ec_g5	Y	EC-5G
epicatechin sulfate 1 † ‡	ec_s1	N	EC-3S
epicatechin sulfate 2 † ‡	ec_s2	N	EC-3S
epicatechin sulfate 3 † ‡	ec_s3	Y	EC-3S
epicatechin sulfate 4 † ‡	ec_s4	N	EC-3S
epicatechin sulfate 5 † ‡	ec_s5	N	EC-3S
4'-O-methylepicatechin	x4_me_ec	Y	4'-MeEC
3'-O-methylepicatechin	x3_me_ec	Y	3'-MeEC
methyl(epi)catechin glucuronide 1 † ‡	me_ec_g1	N	4-MeEC
methyl(epi)catechin glucuronide 2 † ‡	me_ec_g2	N	4-MeEC
methyl(epi)catechin glucuronide 3 † ‡	me_ec_g3	N	4-MeEC
methyl(epi)catechin glucuronide 4 † ‡	me_ec_g4	N	4-MeEC
methyl(epi)catechin glucuronide 5 † ‡	me_ec_g5	N	4-MeEC
methyl(epi)catechin sulfate 1† ‡	me_ec_s1	N	4-MeEC
methyl(epi)catechin sulfate 2 † ‡	me_ec_s2	N	4-MeEC
methyl(epi)catechin sulfate 3 † ‡	me_ec_s3	N	4-MeEC
methyl(epi)catechin sulfate 4 † ‡	me_ec_s4	N	4-MeEC
methyl(epi)catechin sulfate 5 † ‡	me_ec_s5	N	4-MeEC
methyl(epi)catechin sulfate 6 † ‡	me_ec_s6	N	4-MeEC
epigallocatechin	egc	Y	EGC
epigallocatechin glucuronide †	egc_g	N	EGC
epigallocatechin sulfate †	egc_s	N	EGC
epicatechin gallate	ecg	Y	ECG
epigallocatechin gallate	egcg	Y	EGCG
procyanidin B2	pro_b2	Y	ProB2
4-hydroxy-5-(3',4'-dihydroxyphenyl)-valeric acid	x3_4_dhphva	Y	3',4'-DHPHVA
4-hydroxy-5-(3',4'-dihydroxyphenyl)-valeric acid 3'-glucuronide †	x3_4_dhphva_3g	N	3',4'-DHPHVA
4-hydroxy-5-(3',4'-dihydroxyphenyl)-valeric acid 4'-glucuronide †	x3_4_dhphva_4g	N	3',4'-DHPHVA
4-hydroxy-5-(3',4'-dihydroxyphenyl)-valeric acid 3'-sulfate †	x3_4_dhphva_3s	N	3',4'-DHPHVA
4-hydroxy-5-(3',4'-dihydroxyphenyl)-valeric acid 4'-sulfate †	x3_4_dhphva_4s	N	3',4'-DHPHVA
5-(3'-hydroxyphenyl)-γ-valerolactone 3'-glucuronide	x3_hpv_g	Y	3'-HPV-G
5-(4'-hydroxyphenyl)-γ-valerolactone 4'-glucuronide †	x4_hpv_g	N	3-HPV-G
5-(3'-hydroxyphenyl)-γ-valerolactone 3'-sulfate	x3_hpv_s	Y	3'-HPV-S
5-(4'-hydroxyphenyl)-γ-valerolactone 4'-sulfate	x4_hpv_s	Y	4'-HPV-S
5-(3',4'-dihydroxyphenyl)-γ-valerolactone	x3_4_dhpv	Y	3',4'-DHPV
5-(3',5'-dihydroxyphenyl)-γ-valerolactone †	x3_5_dhpv	N	3,4-DHPV
5-(3',4'-dihydroxyphenyl)-γ-valerolactone 3'-glucuronide	x3_4_dhpv_3g	Y	3',4'-DHPV-3'G
5-(3',4'-dihydroxyphenyl)-γ-valerolactone 4'-glucuronide	x3_4_dhpv_4g	Y	3',4'-DHPV-4'G
5-(3',5'-dihydroxyphenyl)-γ-valerolactone glucuronide	x3_5_dhpv_g	Y	3',5'-DHPV-G
5-(3',4'-dihydroxyphenyl)-γ-valerolactone 3'-sulfate †	x3_4_dhpv_3s	N	3,4-DHPV-4S
5-(3',4'-dihydroxyphenyl)-γ-valerolactone 4'-sulfate	x3_4_dhpv_4s	Y	3',4'-DHPV-4'S
5-(3',5'-dihydroxyphenyl)-γ-valerolactone sulfate	x3_5_dhpv_s	Y	3',5'-DHPV-S
5-(3',4',5'-trihydroxyphenyl)-γ-valerolactone	thpv	Y	THPV
5-(3',4',5'-trihydroxyphenyl)-γ-valerolactone 4'-glucuronide †	thpv_4g	N	THPV
5-(3',4',5'-trihydroxyphenyl)-γ-valerolactone 3'glucuronide †	thpv_3g	N	THPV
5-(3',4',5'-trihydroxyphenyl)-γ-valerolactone 4'sulfate †	thpv_4s	N	THPV
5-(3',4',5'-trihydroxyphenyl)-γ-valerolactone 3'sulfate †	thpv_3s	N	THPV
5-(4'-hydroxy-3'-methoxyphenyl)-γ-valerolactone	mhpv	Y	MHPV
5-(4'-hydroxy-3'-methoxyphenyl)-γ-valerolactone glucuronide †	mhpv_g	N	MHPV
5-(4'-hydroxy-3'-methoxyphenyl)-γ-valerolactone sulfate †	mhpv_s	N	MHPV
naringenin	nar	Y	NAR
naringenin 7-glucuronide	nar_7g	Y	NAR-7G
naringenin glucuronide † ‡	nar_g	N	NAR-7G
naringenin sulfate 1 † ‡	nar_s1	N	NAR
naringenin sulfate 2 † ‡	nar_s2	N	NAR
hesperetin	hes	Y	HES
hesperetin 3'-glucuronide	hes_3g	Y	HES-3'G
hesperetin 7-glucuronide	hes_7g	Y	HES-7G
hesperetin 7-sulfate	hes_7s	Y	HES-7S
hesperetin sulfate † ‡	hes_s	N	HES-7S
bergaptol	berg	Y	BERG
bergaptol glucuronide †	berg_g	N	BERG
bergaptol sulfate †	berg_s	N	BERG
umbelliferone glucuronide	umb_g	Y	UMB-G
umbelliferone sulfate	umb_s	Y	UMB-S
4-methylumbelliferone glucuronide	x4_me_umb_g	Y	4-MeUMB-G
4-methylumbelliferone sulfate	x4_me_umb_s	Y	4-MeUMB-S
daidzein	dai	Y	DAI
daidzein 4'-glucuronide	dai_4g	Y	DAI-4'G
daidzein 7-glucuronide	dai_7g	Y	DAI-7G
daidzein diglucuronide	dai_di_g	Y	DAI-diG
daidzein 7-glucuronide-4'-sulfate	dai_7g_4s	Y	DAI-7G-4'S
daidzein 4'-glucuronide-7-sulfate	dai_4g_7s	Y	DAI-4'G-7S
daidzein 4'-sulfate	dai_4s	Y	DAI-4'S
genistein	gen	Y	GEN
genistein 4'-glucuronide	gen_4g	Y	GEN-4'G
genistein 7-glucuronide	gen_7g	Y	GEN-7G
genistein diglucuronide	gen_di_g	Y	GEN-diG
genistein 4'-glucuronide-7-sulfate	gen_4g_7s	Y	GEN-4'G-7S
genistein 7-glucuronide-4'-sulfate	gen_7g_4s	Y	GEN-7G-4'S
genistein 7-sulfate	gen_7s	Y	GEN-7S
equol	eq	Y	EQ
equol 7-glucuronide	eq_7g	Y	EQ-7G
equol 4'-sulfate	eq_4s	Y	EQ-4'S
biochanin A	bio_a	Y	BioA
biochanin A 7-glucuronide	bio_a_7g	Y	BioA-7G
biochanin A 7-sulfate †	bio_a_7s	N	BioA
formononetin	for	Y	FOR
formononetin 7-glucuronide	for_7g	Y	FOR-7G
formononetin 7-sulfate †	for_7s	N	FOR-7S
apigenin	api	Y	API
apigenin 7-glucuronide	api_7g	Y	API-7G
luteolin	lut	Y	LUT
luteolin 3'-glucuronide	lut_3g	Y	LUT-3'G
luteolin 7-glucuronide	lut_7g	Y	LUT-7G
quercetin	q	Y	Q
quercetin 3-glucuronide	q_3g	Y	Q-3G
quercetin 3'-glucuronide	q_3g_2	Y	Q-3'G
quercetin 3'-sulfate	q_3s	Y	Q-3'S
isorhamnetin	i_r	Y	iR
isorhamnetin 3-glucuronide	i_r_3g	Y	iR-3G
isorhamnetin 3-sulfate †	i_r_3s	N	iR
kaempferol	k	Y	K
kaempferol 3-glucuronide	k_3g	Y	K-3G
kaempferol 3-sulfate †	k_3s	N	K
phloretin	phl	Y	PHL
phloretin glucuronide †	phl_g	N	PHL
urolithin A	uro_a	Y	UroA
urolithin A glucuronide † ‡	uro_a_g	N	UroA
urolithin A sulfate † ‡	uro_a_s	N	UroA
urolithin B	uro_b	Y	UroB
urolithin B glucuronide †	uro_b_g	N	UroB
urolithin B sulfate †	uro_b_s	N	UroB
urolithin C	uro_c	Y	UroC
urolithin C glucuronide †	uro_c_g	N	UroC
urolithin C sulfate †	uro_c_s	N	UroC
tyrosol	tyr	Y	TYR
tyrosol glucuronide	tyr_g	Y	TYR-G
tyrosol sulfate	tyr_s	Y	TYR-S
hydroxytyrosol	htyr	Y	HTYR
hydroxytyrosol 3'-glucuronide	htyr_3g	Y	HTYR-3'G
hydroxytyrosol 4'-glucuronide	htyr_4g	Y	HTYR-4'G
hydroxytyrosol 3'-sulfate	htyr_3s	Y	HTYR-3'S
hydroxytyrosol 4'-sulfate	htyr_4s	Y	HTYR-4'S
homovanillyl alcohol	hv_alc	Y	HVAlc
homovanillyl alcohol glucuronide †	hv_alc_g	N	HVAlc
homovanillyl alcohol sulfate †	hv_alc_s	N	HVAlc
oleanolic acid	olea	Y	OLEA
maslinic acid	msl_a	Y	MslA
trans-resveratrol	t_rsv	Y	tRSV
cis-resveratrol	c_rsv	Y	cRSV
trans-resveratrol 3-glucuronide	t_rsv_3g	Y	tRSV-3G
trans-resveratrol 4'-glucuronide	t_rsv_4g	Y	tRSV-4'G
cis-resveratrol 3-glucuronide	c_rsv_3g	Y	cRSV-3G
cis-resveratrol 4'-glucuronide	c_rsv_4g	Y	cRSV-4'G
trans-resveratrol 3-sulfate	t_rsv_3s	Y	tRSV-3S
trans-resveratrol 4'-sulfate †	t_rsv_4s	N	tRSV-3S
cis-resveratrol 3-sulfate †	c_rsv_3s	N	tRSV-3S
cis-resveratrol 4'-sulfate †	c_rsv_4s	N	tRSV-3S
dihydroresveratrol	dhrsv	Y	DHRSV
dihydroresveratrol 3-glucuronide †	dhrsv_3g	N	DHRSV
dihydroresveratrol 4'-glucuronide †	dhrsv_4g	N	DHRSV
dihydroresveratrol 3-sulfate †	dhrsv_3s	N	DHRSV
dihydroresveratrol 4'-sulfate †	dhrsv_4s	N	DHRSV
trans-piceid	piceid	Y	PICEID
piceid 3-glucuronide †	piceid_3g	N	PICEID
piceid 4'-glucuronide †	piceid_4g	N	PICEID
piceid 3-sulfate †	piceid_3s	N	PICEID
piceid 4'-sulfate †	piceid_4s	N	PICEID
curcumin glucuronide	cur_g	Y	CUR-G
curcumin sulfate	cur_s	Y	CUR-S
matairesinol	mtr	Y	MTR
hydroxymatairesinol glucuronide 1 † ‡	hmtr_g1	N	EL
hydroxymatairesinol glucuronide 2 † ‡	hmtr_g2	N	EL
secoisolariciresinol	seco	Y	SECO
secoisolariciresinol glucuronide † ‡	seco_g	N	EL
secoisolariciresinol sulfate † ‡	seco_s	N	EL
isolariciresinol glucuronide † ‡	i_lar_g	N	EL
isolariciresinol sulfate † ‡	i_lar_s	N	EL
lariciresinol sulfate † ‡	lar_s	N	EL
pinoresinol glucuronide †	pino_g	N	EL
pinoresinol sulfate †	pino_s	N	EL
syringaresinol glucuronide †	sgr_g	N	EL
syringaresinol sulfate †	sgr_s	N	EL
medioresinol sulfate † ‡	mdr_s	N	EL
enterolactone	el	Y	EL
enterolactone glucuronide §	el_g	Y	EL-G
enterolactone sulfate §	el_s	Y	EL-S
enterodiol	ed	Y	ED
enterodiol glucuronide †	ed_g	N	ED
enterodiol sulfate †	ed_s	N	ED
2-benzoxazolinone †	boa	N	3,4-DHPV
2-hydroxy-1,4-benzoxazin-3-one †	hboa	N	3,4-DHPV
2-hydroxy-1,4-benzoxazin-3-one glucoside †	hboa_glc	N	3,4-DHPV-3G
2-hydroxy-1,4-benzoxazin-3-one glucuronide 1 †	hboa_g1	N	3,4-DHPV-3G
2-hydroxy-1,4-benzoxazin-3-one glucuronide 2 †	hboa_g2	N	3,4-DHPV-3G
2-hydroxy-1,4-benzoxazin-3-one sulfate †	hboa_s	N	3,4-DHPV-3S
6-methoxybenzoxazolin-2-one †	mboa	N	3,4-DHPV
2,4-dihydroxy-1,4-benzoxazin-3-one †	diboa	N	3,4-DHPV
2,4-dihydroxy-1,4-benzoxazin-3-one glucoside †	diboa_glc	N	3,4-DHPV-3G
2,4-dihydroxy-1,4-benzoxazin-3-one glucuronide 1 †	diboa_g1	N	3,4-DHPV-3G
2,4-dihydroxy-1,4-benzoxazin-3-one glucuronide 2 †	diboa_g2	N	3,4-DHPV-3G
2,4-dihydroxy-1,4-benzoxazin-3-one sulfate †	diboa_s	N	3,4-DHPV-3S
2-hydroxy-7-methoxy-1,4-benzoxazin-3-one †	hmboa	N	3,4-DHPV
2-hydroxy-7-methoxy-1,4-benzoxazin-3-one glucoside †	hmboa_glc	N	3,4-DHPV-3G
2-hydroxy-7-methoxy-1,4-benzoxazin-3-one glucuronide †	hmboa_g	N	3,4-DHPV-3G
2-hydroxy-7-methoxy-1,4-benzoxazin-3-one sulfate †	hmboa_s	N	3,4-DHPV-3S
2,4-dihydroxy-7-methoxy-1,4-benzoxazin-3-one †	dimboa	N	3,4-DHPV
2,4-dihydroxy-7-methoxy-1,4-benzoxazin-3-one glucoside †	dimboa_glc	N	3,4-DHPV-3G
2,4-dihydroxy-7-methoxy-1,4-benzoxazin-3-one glucuronide †	dimboa_g	N	3,4-DHPV-3G
2,4-dihydroxy-7-methoxy-1,4-benzoxazin-3-one sulfate †	dimboa_s	N	3,4-DHPV-3S
N-(2-hydroxyphenyl)acetamide	x2_hpa	Y	2-HPA
N-(2-hydroxyphenyl)acetamide glucuronide †	x2_hpa_g	N	2-HPA
N-(2-hydroxyphenyl)acetamide sulfate †	x2_hpa_s	N	2-HPA
2-hydroxy-N-(2-hydroxyphenyl)acetamide †	x2_hhpa	N	2-HPA
2-hydroxy-N-(2-hydroxyphenyl)acetamide glucuronide †	x2_hhpa_g	N	2-HPA
2-hydroxy-N-(2-hydroxyphenyl)acetamide sulfate †	x2_hhpa_s	N	2-HPA
avenanthramide A †	ava_a	N	EL
avenanthramide B †	ava_b	N	EL
avenanthramide C †	ava_c	N	EL
avenanthramide O †	ava_o	N	EL
avenanthramide P †	ava_p	N	EL
avenanthramide Q †	ava_q	N	EL
avenacoside A †	ave_a	N	EL
avenacoside B †	ave_b	N	EL
isoxanthohumol	ixh	Y	IXH
atractyligenin glucuronide †	atr_g	N	tRSV-3G
acesulfame K	ace_k	Y	AceK
sucralose	sucralose	Y	Suc
saccharin	saccharin	Y	Sacc
cyclamate	cyclamate	Y	CyCl
tartaric acid	tar	Y	TAR
ethyl glucuronide	et_g	Y	Et-G
ethyl sulfate	et_s	Y	Et-S
1-hydroxypyrene glucuronide	hpyr_g	Y	HPYR-G
aminomethylphosphonic acid	ampa	Y	AMPA
methylphosphonic acid	mpa	Y	MPA
3,5,6-trichloro-2-pyridinol	tc_py	Y	TCPy
malathion diacid	mda	Y	MDA
dimethyl phosphate	dmp	Y	DMP
dimethyl thiophosphate	dmtp	Y	DMTP
dimethyl dithiophosphate	dmdtp	Y	DMDTP
diethyl phosphate	dep	Y	DEP
diethyl thiophosphate	detp	Y	DETP
diethyl dithiophosphate	dedtp	Y	DEDTP
methylparaben	me_p	Y	MeP
methylparaben sulfate †	me_p_s	N	MeP
ethylparaben	et_p	Y	EtP
ethylparaben sulfate †	et_p_s	N	EtP
propylparaben	pr_p	Y	PrP
propylparaben sulfate †	pr_p_s	N	PrP
butylparaben	bu_p	Y	BuP
butylparaben sulfate †	bu_p_s	N	BuP
triclosan	tcs	Y	TCS
triclocarban	tcc	Y	TCC
bisphenol A	bpa	Y	BPA
bisphenol F	bpf	Y	BPF
bisphenol S	bps	Y	BPS
monomethyl-phthalate	mmp	Y	MMP
monobutyl-phthalate	m_bu_p	Y	MBuP
monobenzyl-phthalate	m_bz_p	Y	MBzP
mono(2-ethylhexyl)-phthalate	mehp	N	MBuP
2,4-dihydroxybenzophenone	bp1	Y	BP1
2,4-dihydroxybenzophenone glucuronide † ‡	bp1_g	N	BP1
2,4-dihydroxybenzophenone sulfate † ‡	bp1_s	N	BP1
2-hydroxy-4-methoxybenzophenone	bp3	Y	BP3
2-hydroxy-4-methoxybenzophenone glucuronide †	bp3_g	N	BP3
2-hydroxy-4-methoxybenzophenone sulfate †	bp3_s	N	BP3
4-hydroxybenzophenone	x4_hpb	Y	4-HPB
perfluorooctanoic acid	pfoa	Y	PFOA
perfluorononanoic acid	pfna	Y	PFNA
perfluorodecanoic acid	pfda	Y	PFDA
perfluoroundecanoic acid	pfua	Y	PFUA
perfluorohexanesulfonic acid †	pfhs	N	PFOS
perfluorooctanesulfonic acid	pfos	Y	PFOS
ibuprofen	ibp	Y	IBP
carboxyibuprofen	cibp	Y	CIBP
diclofenac	dcf	Y	DCF
4'-hydroxydiclofenac	x4_hdcf	Y	4'-HDCF
acetaminophen	apap	Y	APAP
acetaminophen glucuronide	apap_g	Y	APAP-G
acetaminophen sulfate †	apap_s	N	APAP
hydrochlorothiazide	hctz	Y	HCTZ
glutamic acid 15N	glutamic acid 15N	Y	glutamic acid 15N
phenylalanine 15N	phenylalanine 15N	Y	phenylalanine 15N
indoleacetic acid d2	indoleacetic acid d2	Y	indoleacetic acid d2
urea d4	urea d4	Y	urea d4
acetyl-L-carnitine d3	C2:0-CAR-d3	Y	indoleacetic acid d2
myristoyl-L-carnitine d9	C14:0-CAR-d9	Y	C14:0-CAR-d9
glycocholic acid 13C	glycocholic acid 13C	Y	glycocholic acid 13C
caffeine 13C3	CF-C13	Y	CF-C13
taxifolin	TAX	Y	TAX
indoleacetic acid d2	indoleacetic acid d2	Y	indoleacetic acid d2
glucose d2	glucose d2	Y	glucose d2
palmitic acid d31	PA-d31	Y	PA-d31
succinic acid d4	succinic acid d4	Y	succinic acid d4
glycocholic acid 13C	glycocholic acid 13C	Y	glycocholic acid 13C
ferulic acid 13C3	ferulic 13C3	Y	FA-C13
epicatechin 13C3	EC-C13	Y	EC-C13
taxifolin	TAX	Y	TAX
4-hydroxyproline	4-hydroxyproline	N	4-HPro
apigenin sulfate	api_s	N	API
cyanidin 3-arabinoside	CYA-3-ARA	N	CYA-3-GLC
cyanidin 3-galactoside	CYA-3-GAL	N	CYA-3-GLC
cyanidin 3-glucuronide	CYA-3-G	N	CYA-3-GLC
delphinidin 3-galactoside	DEL-3-GAL	N	DEL-3-GLC
hydroxymatairesinol	HMTR	N	EL
isolariciresinol	iLAR	N	EL
lariciresinol	LAR	N	EL
malvidin 3-galactoside	MAL-3-GAL	N	MAL-3-GLC
medioresinol	MDR	N	EL
methylcolabamin	methylcolabamin	N	CyanCo
peonidin 3-arabinoside	PEO-3-ARA	N	PEO-3-GLC
peonidin 3-galactoside	PEO-3-GAL	N	PEO-3-GLC
peonidin 3-glucuronide	PEO-3-G	N	PEO-3-GLC
pinoresinol	PINO	N	EL
retinol	retinol	N	Ret
syringaresinol	SGR	N	EL
† indicates those metabolites for which the commercial standard was not available, which were included in the method after their identification in real urine/blood samples
‡ indicates those metabolites (without standard) not fully structurally elucidated, for which there are several indistinguishable isomers according to existing databases
§ indicates those metabolites (with standard) for which there are several chromatographically unresolved isomers

## Sheet: Table S2
Table S2. Summary of the whole plasma metabolome dataset assessed using linear mixed models, including individual-specific random effects, and diet (rye vs. wheat) and time (week 0 vs. week 12) as main effects, with its two-way interaction.
Metabolite	mean wheat baseline	mean wheat 12 weeks	mean rye baseline	mean rye 12 weeks	p for time	p for treatment	p for interaction	p adj for interaction
x2_hhpa_s	0.239069	0.536184	0.433349	6.52064	0.275769	0	0	1e-15
diboa_s	0.828862	1.03315	1.12645	7.08925	0.30544	0	0	1e-15
x2_hpa_s	2.91254	3.39002	4.09155	18.3475	0.336059	0	0	1e-15
c4_dc_gly	26.2887	30.5551	26.3107	66.2719	0.840442	0	0	1e-15
pip_b	26.9365	29.8912	26.5984	63.7078	0.880217	0	0	1e-15
x2_a_ph	5.33721	5.22443	5.33022	7.23505	0.9775	0	2.03383e-11	1.04064e-09
va_s	3883.96	4635.38	3730.33	21596.6	0.18233	7.93476e-13	9.74961e-08	4.2759e-06
ga_4s	970.601	1761.55	1893.8	11612.2	0.10195	0	4.52639e-07	1.737e-05
indolepropionic	166.558	152.219	124.635	194.682	0.94513	1.02168e-08	2.83745e-06	9.67886e-05
c5_0_dc_car	22.1693	21.8827	22.4151	24.8709	0.938493	1.75996e-06	3.84142e-05	0.00117932
phe_b	3.41674	3.10359	3.24425	3.8401	0.521635	8.86844e-07	4.86383e-05	0.00135745
hmboa_s	0.563089	0.585199	0.526387	1.00144	0.699193	2.52132e-09	0.00015207	0.00389046
x2_6_dhba	23.3851	25.9821	29.016	34.7898	0.637139	3.31214e-09	0.000172662	0.00407747
asymmetric_dimethylarginine	205.19	182.487	189.194	188.43	0.0549082	0.856175	0.00121802	0.0267095
dimethylglycine	315.285	289.825	300.385	308.266	0.223414	0.390921	0.00349858	0.0716042
lpe18_1_i1	635.415	546.166	491.288	693.499	0.0781631	0.00753974	0.0048532	0.0931208
n_acetylglycine	11.786	11.5507	11.4276	12.7259	0.602445	0.00301335	0.006546	0.118213
ethanolamine	135.896	125.81	131.624	102.272	0.929587	1.56626e-05	0.00716833	0.12226
dhfa	7.22924	8.53757	8.42892	17.9254	0.605436	9.15993e-05	0.00926363	0.149681
tmao	148.6	610.012	368.114	213.075	0.0745316	0.246268	0.0109265	0.167722
cml	3.62971	3.32106	3.57319	3.74095	0.875094	0.240937	0.0119763	0.175083
x4_pyridoxic	3.34829	3.03225	3.70424	4.22594	0.323996	0.108497	0.0125731	0.175452
glycine	154.811	166.976	157.765	199.433	0.403222	0.0067165	0.0153549	0.204954
c7_0_dc_car	2.9542	2.77117	3.14718	3.33389	0.213573	0.13977	0.018645	0.229479
betaine	1905.04	1945.71	2021.03	2215.99	0.297834	0.000656152	0.0186872	0.229479
mg16_0	1490.32	1369.18	1354.06	1498.47	0.281435	0.0181122	0.0258107	0.304765
glutamine	1363.59	1352.96	1363.32	1446.37	0.991357	0.00482575	0.0271871	0.309127
x4_hpla	25.5379	25.6306	26.5283	24.4505	0.67128	0.00643297	0.0354172	0.374934
c_lp_2	36.7301	43.5334	36.0727	34.0135	0.679532	0.885445	0.0351122	0.374934
c10_0_dc_car	0.901139	0.766655	0.797137	0.762531	0.104241	0.680343	0.0398179	0.405972
x3_hha	132.208	168.918	306.301	201.597	0.463072	0.000971127	0.0409939	0.405972
c5_1_car	5.19222	4.96001	5.44291	4.76334	0.212776	0.000174241	0.0475232	0.455926
ga_3s	13956.6	13197.7	153410	90832.6	0.672786	0.124061	0.0509441	0.459995
c4_0_oh_car	235.581	203.671	226.209	225.373	0.710541	0.93746	0.0503461	0.459995
c8_0_dc_car	4.38762	3.6869	3.86174	3.63673	0.202242	0.636682	0.0543293	0.462546
in_s	80.7756	91.1194	78.9103	79.4024	0.462257	0.842097	0.0559507	0.462546
x3_hphpa	45.838	61.2597	91.3696	70.3515	0.592814	0.00179897	0.054349	0.462546
x3_5_dhba	61.8482	64.0491	41.0622	48.2747	0.600157	0.135232	0.0572532	0.462546
d_hi_fa_s	2.7137	3.2244	3.37695	5.99998	0.273554	0.000656748	0.0604685	0.475995
x3_4_dhba	13.0608	12.6937	8.9385	9.65145	0.456002	0.120682	0.0664238	0.509802
val_b	114.577	118.894	112.637	123.549	0.470315	0.000454292	0.0740569	0.554523
allantoin	136.034	157.188	132.794	120.119	0.347759	0.208203	0.0806633	0.589611
n_me_pyr	64.1378	77.4043	51.0801	47.8952	0.160732	0.282358	0.0905685	0.598692
x4_hha	22.4781	21.3291	28.3201	32.3919	0.434271	0.00733682	0.0936066	0.598692
indolelactic	114.621	119.904	120.703	117.702	0.439809	0.428849	0.0874397	0.598692
x2_hba	1040.42	1184.89	415.564	385.681	0.696771	0.271305	0.090996	0.598692
lpc22_4_i2	6059.78	4565.26	4973.68	6086.47	0.698495	0.0721638	0.091882	0.598692
pla	4.74222	4.93226	4.67948	4.59627	0.854789	0.651352	0.0903998	0.598692
biotin	21.1432	21.109	21.2093	20.696	0.600289	0.163084	0.098265	0.615661
n_acetyllysine	51.8515	51.9549	54.5853	50.1506	0.237452	0.00416133	0.103383	0.634774
pipecolic	286.113	302.23	311.771	290.053	0.127696	0.0743531	0.112472	0.670828
x4_hydroxyproline	65.6221	72.2136	62.0582	76.6003	0.192378	0.000238846	0.118619	0.670828
creatinine	4779.84	4621.94	4851.89	4838.55	0.557204	0.944696	0.114677	0.670828
x3_4_dhpv_3s	10.2943	9.4702	8.94879	11.8907	0.586838	0.130571	0.120181	0.670828
c6_0_dc_car	8.42351	7.55455	7.76583	7.97739	0.823745	0.582451	0.116069	0.670828
dha	2941.08	3190.97	3359.26	3056.67	0.139055	0.388477	0.130354	0.671161
x5_aminovaleric...294	4242.64	4170.84	4142.78	4208.71	0.16703	0.0672933	0.133212	0.671161
car	6311.81	5431.47	5638.93	5553.19	0.188302	0.427991	0.139554	0.671161
choline	3462.09	3474.69	3324	3441.2	0.290641	0.460528	0.141974	0.671161
c20_0_car	5.86356	4.95981	4.67426	5.61044	0.348288	0.0280257	0.134679	0.671161
x3_hb_ald_x4_hb_ald	17.7135	18.4244	20.987	17.2409	0.477882	0.368956	0.124205	0.671161
lpc20_5_i2	11675.1	11235.2	12382.3	17368.7	0.599548	0.0190779	0.142103	0.671161
x3_4_dhpv_3s_x3_4_dhpv_4s	11.8141	11.035	10.5726	13.4801	0.674585	0.207401	0.135267	0.671161
el_s	3.0968	5.10459	3.37641	4.58554	0.906079	2.5783e-06	0.138203	0.671161
p_cre_s	274.589	272.176	266.452	266.666	0.93339	0.0459696	0.13008	0.671161
as_b	7.72169	10.3711	10.6263	7.70092	0.639132	0.494998	0.146824	0.682955
ammu	68.9921	70.1427	64.3116	67.6976	0.0391384	0.0177652	0.154049	0.696899
tyra_s	379.093	388.85	460.977	635.302	0.0814943	0.0763798	0.154362	0.696899
dhfa_s	1.63011	4.7365	6.25812	3.61446	0.0115087	0.759403	0.186361	0.70035
x7_mu	4.42654	4.25584	3.76485	4.5908	0.125667	0.0793514	0.181888	0.70035
ala_b	2.6135	2.86162	3.1751	2.73164	0.176193	0.415827	0.184486	0.70035
apo	31.9749	35.0885	25.0913	25.9845	0.201332	0.895542	0.16115	0.70035
pimelic	1.176	1.11787	1.05265	1.13745	0.210702	0.235687	0.182499	0.70035
x3_mx	38.6294	45.085	31.0351	49.6799	0.219146	0.118041	0.17761	0.70035
n_acetylglutamic	35.7266	39.3677	37.5258	40.0185	0.312818	0.67678	0.172738	0.70035
guanidinoacetic	13169.8	13418.6	13462	13296.4	0.45066	0.359624	0.16388	0.70035
histidine	916.261	892.716	885.555	905.562	0.464776	0.377201	0.180064	0.70035
x2_hha	141.972	146.01	36.9573	32.9379	0.470943	0.198924	0.166794	0.70035
van	172.388	184.259	252.776	161.461	0.516603	0.807905	0.171801	0.70035
indolealdehyde	16.7459	18.1271	18.0219	17.6041	0.552339	0.908968	0.187064	0.70035
lpe18_1_i2	1070.95	924.773	933.241	1081.12	0.57279	0.00877997	0.174789	0.70035
el_g	79.7649	145.588	134.032	155.485	0.618471	7.20362e-06	0.178418	0.70035
x3_hpv_s	11.0866	13.195	6.38487	11.9588	0.00151962	0.366255	0.196412	0.719588
x3_cmpf	975.118	918.343	1229.31	1441.69	0.0550158	0.193797	0.230546	0.719588
sah	10.3942	10.9999	12.3788	10.9441	0.0709477	0.230921	0.244881	0.719588
spermine	8.70151	8.62763	9.66613	8.66209	0.0898613	0.0443901	0.271894	0.719588
cortisol	436.615	419.616	478.421	445.83	0.134014	0.0844121	0.27536	0.719588
x7_mx	81.9671	80.31	70.576	88.6071	0.158826	0.0927302	0.277408	0.719588
isoleucine	8620.84	8598.47	9058.86	8670.95	0.164584	0.0336738	0.200544	0.719588
mtp_s	2508.1	2725.48	2830.41	2726	0.167902	0.450556	0.257457	0.719588
serotonin	75.674	64.3236	81.2841	77.9642	0.172505	0.523575	0.23432	0.719588
sfn	1.35598	1.65055	1.94613	1.48655	0.193507	0.0854353	0.255225	0.719588
x4_imidazoleacrylic	10.5002	11.0698	8.8532	12.0779	0.265953	0.0773936	0.235539	0.719588
x1_3_dmu	5.71621	5.91449	4.9829	4.65366	0.30512	0.423665	0.217917	0.719588
lpc20_3_i1	32427.7	27285.3	24520	31249.5	0.321605	0.00558482	0.244383	0.719588
c10_1_car_i1	21.189	18.5853	21.9151	19.3326	0.349709	7.80252e-05	0.23975	0.719588
a_cha	5.55784	5.62165	6.58479	5.31615	0.419825	0.608298	0.208506	0.719588
c18_0_car	28.8907	24.9299	23.9635	27.6153	0.504232	0.0670243	0.267804	0.719588
propionic	90.207	85.5343	92.6903	83.1522	0.50937	0.000503828	0.233684	0.719588
dopeg_s	3780.01	3943.94	3723.76	3664.32	0.513465	0.535133	0.219707	0.719588
kynurenine	325.806	325.515	332.58	321.229	0.51538	0.164337	0.258963	0.719588
butyric	6578.04	6570.59	6525.28	6548.22	0.516377	0.28579	0.252846	0.719588
ibutyric	6578.04	6570.59	6525.28	6548.22	0.516377	0.28579	0.252846	0.719588
c14_0_oh_car	6.72673	6.30367	6.46732	6.47125	0.519528	0.872851	0.266733	0.719588
c17_0_car_i2	5.0248	4.30493	4.30446	4.63228	0.52363	0.219416	0.259884	0.719588
c5_0_oh_car	22.8888	21.6418	22.944	21.0058	0.539738	0.000300907	0.246211	0.719588
lpc16_1_i2	28540.2	25911.5	23910.7	27980	0.561175	0.0289623	0.217496	0.719588
uridine	6651.9	6262.97	6386.69	6557.72	0.59205	0.6806	0.248155	0.719588
c6_0_oh_car_i1	13.9606	12.2142	14.2559	14.202	0.620698	0.364331	0.278928	0.719588
gluconic	3.68864	3.85342	3.76753	3.50195	0.680415	0.275272	0.265942	0.719588
a_sol	2.02987	1.93856	2.26881	1.97559	0.694087	0.171576	0.249132	0.719588
ha	2796.82	2458.31	4585.16	2590.11	0.710639	0.421071	0.224356	0.719588
glutamic	402.692	378.093	399.663	402.834	0.748441	0.68322	0.232369	0.719588
c10_0_oh_car_i2	1.56321	1.35385	1.50435	1.61377	0.862185	0.590646	0.203853	0.719588
c20_4_car	3.52276	2.98321	3.1681	3.54038	0.862667	0.193958	0.214165	0.719588
lpc22_6_i1	50772.9	43296.6	44781.8	51050.7	0.870195	0.0804408	0.275319	0.719588
c_lp_1	48.9521	51.3019	48.5204	46.6765	0.897711	0.713923	0.209907	0.719588
linoleic	8123.69	9581.86	8652.18	7258.16	0.917107	0.205535	0.257184	0.719588
lpe20_5_i2	552.506	508.866	480.108	671.951	0.98499	0.0632905	0.266358	0.719588
creatine	9664.34	9975.82	7640.55	8583.45	0.12217	0.253818	0.297214	0.739215
pentadecanoic	1484.68	1437.73	1556.29	1448.77	0.218022	0.0112282	0.337754	0.739215
lpe18_0_i1	272.19	194.572	170.833	227.444	0.229782	0.162707	0.292394	0.739215
x3_5_dhpv_s	6.9025	12.2768	5.4496	15.8383	0.277465	0.0498023	0.322015	0.739215
lpe18_2_i2	2691.3	2414.17	2093.93	2447.84	0.379521	0.0445635	0.309513	0.739215
x2_hpa	2.14664	1.8313	3.01667	1.92395	0.400895	0.000265982	0.310059	0.739215
valine	13517.8	13512.9	13861.7	13461.3	0.419512	0.0867409	0.292419	0.739215
lpe20_4_i2	2205.64	1829.66	1900.65	2293.16	0.447911	0.300466	0.33576	0.739215
c18_1_oh_car	230.211	217.243	221.582	222.058	0.545037	0.94454	0.309379	0.739215
c17_0_car_i1	5.0248	4.30493	4.34237	4.63228	0.601973	0.285049	0.309115	0.739215
x5_aminovaleric...75	24.7641	23.6975	27.5933	21.333	0.603003	0.0346598	0.337178	0.739215
c18_0_oh_car	0.921583	0.778815	0.788755	0.878529	0.628873	0.380302	0.327629	0.739215
x2_hpaa_g	9374.42	11609.6	9459.46	10084.3	0.653851	0.627288	0.337451	0.739215
quinolinic	61.7249	58.118	60.974	55.6985	0.681456	0.00129469	0.339509	0.739215
lpc14_0_i1	4498.94	4132.89	4013.31	4481.27	0.681728	0.0483839	0.328299	0.739215
x3_4_dhma	39.4182	36.8685	37.2763	43.5632	0.85725	0.688749	0.314285	0.739215
n8_acetylspermidine	3.9069e-07	2.45685e-07	5.4219e-07	4.8382e-07	0.872282	0.822497	0.295197	0.739215
lpe18_2_i1	3540.82	2924.31	3028.3	3218.07	0.878782	0.314145	0.332427	0.739215
norep_3s	351.214	359.529	351.122	342.931	0.901468	0.278164	0.324597	0.739215
norep_4s	351.214	359.529	351.122	342.931	0.901468	0.278164	0.324597	0.739215
lpc20_2_i1	7323.34	6445.15	6210.58	7300.49	0.935462	0.045113	0.313031	0.739215
phenylacetylglutamine	1370.98	1229.46	1358.21	1374.63	0.951376	0.906216	0.328785	0.739215
c16_0_oh_car	2.24941	1.74506	1.83762	1.95228	0.550603	0.666504	0.342826	0.741179
niacinamide	25.8648	25.4528	25.4169	25.9221	0.511163	0.758216	0.352326	0.756393
sfn_nac	9.50312	12.7525	13.9092	11.4179	0.343968	0.93165	0.366071	0.758745
x1_3_7_tmu	0.328953	0.330757	0.272861	0.243739	0.431964	0.56733	0.355905	0.758745
thymine	17.9407	18.4588	17.6522	17.5195	0.555795	0.686737	0.36791	0.758745
x2_hpaa	69795.6	85896.7	79567	139505	0.593729	0.267533	0.372715	0.758745
c6_1_car	0.903411	0.747389	0.919817	0.851851	0.609325	0.17656	0.365883	0.758745
tryptophan	7679.63	7706.67	8272.22	7727.98	0.668141	0.760569	0.369116	0.758745
lpc14_0_i2	21598.6	21019.3	20003.1	23300.4	0.806506	0.0424715	0.373194	0.758745
lpc20_4_i2	72958.6	64591.1	64707.3	76504.3	0.91192	0.0479075	0.364408	0.758745
x4_imidazoleacetic	4.53912	4.49352	4.31709	4.41297	0.428136	0.5955	0.378897	0.76027
x4_ms	260.473	295.484	270.296	273.086	0.899766	0.671136	0.376925	0.76027
x4_hpaa	10398.9	9514.97	16307.6	9719.92	0.63838	0.338358	0.386054	0.7696
lpe16_1_i1	113.65	101.181	72.7111	83.3687	0.088922	0.0696176	0.404368	0.771062
xanthine	803.936	797.892	900.925	792.984	0.532805	0.0761541	0.401204	0.771062
c18_1_car	3130.85	2609.55	2787.62	2805.99	0.753644	0.558847	0.400436	0.771062
c16_0_car	70.9735	58.9715	61.3723	65.3732	0.777169	0.376676	0.397597	0.771062
guanosine	191.617	186.53	193.02	162.955	0.868813	0.0608132	0.395369	0.771062
c14_2_car_i2	6.7361	6.26941	6.58178	6.44214	0.983154	0.294397	0.403108	0.771062
threonine	480.352	499.184	480.282	518.914	0.995986	0.0457436	0.392454	0.771062
tb	792.798	827.772	652.785	832.45	0.0831256	0.0486725	0.412919	0.779079
lpc20_5_i1	26824.8	24784.9	24560.9	31804.2	0.588451	0.276116	0.418723	0.779079
hboa_g1_hboa_g2	8.75596	7.90532	9.41562	9.06666	0.833233	0.943276	0.417985	0.779079
lpc18_3_i2	6954.18	6276.73	5859.46	7324.78	0.878606	0.0165738	0.418637	0.779079
glycerophosphocholine	16.5857	23.727	14.5943	23.2384	0.426766	0.00831471	0.421402	0.779339
x4_h_pro_b	13.5186	20.9832	32.7446	27.5455	0.0151432	0.426147	0.434124	0.793309
c15_0_car_i2	5.38892	5.32016	5.33719	5.32041	0.405101	0.745983	0.431923	0.793309
tyrosine	9159.66	9106.11	9334.75	9005.5	0.490647	0.155614	0.444131	0.805721
lpc20_4_i1	158078	131205	140735	154720	0.918793	0.208439	0.446164	0.805721
x2_methylglutaric	2.11658	2.18621	1.87743	2.07827	0.123622	0.048108	0.453929	0.808817
lpe22_6_i2	2222.86	1788.75	2391.03	2371.92	0.407135	0.285447	0.47686	0.808817
c14_0_car	13.4941	11.8825	12.2055	11.9788	0.452721	0.907263	0.473252	0.808817
riboflavin	5.75213	5.32507	5.76687	5.43602	0.456896	0.489374	0.471932	0.808817
sucrose	1397.42	1293.45	1201.18	1263.47	0.617543	0.33057	0.472616	0.808817
lpc18_3_i1	5111.23	4574.48	4186.36	5449.19	0.720009	0.0777362	0.455446	0.808817
lpc18_2_i2	320376	281861	291152	325933	0.886599	0.0572141	0.4741	0.808817
c14_1_oh_car	6.797	6.40915	6.72562	6.54723	0.927536	0.136428	0.457461	0.808817
c14_1_car_i3	8.71281	7.70622	8.27577	8.08512	0.972039	0.551731	0.470042	0.808817
mg18_0	3464.51	3284.72	3364.28	3485.4	0.972499	0.794409	0.4745	0.808817
nae18_1	43.42	35.0024	43.2943	45.5542	0.977496	0.967951	0.472608	0.808817
palmitic	844.42	800.671	790.407	798.446	0.472296	0.628781	0.482106	0.813223
docosatetraenoic	7304.49	7020.81	7325.08	7142.8	0.520506	0.640889	0.488824	0.82005
c8_0_car	49.7448	44.2047	49.1139	46.555	0.595399	0.0030103	0.497528	0.822333
lpc22_5_i1	13215.2	10954.7	12524.3	14367.9	0.653111	0.194287	0.498221	0.822333
n_acetylglucosamine	1461.31	1391.35	1451.3	1440.05	0.782245	0.656727	0.493	0.822333
deoxycarnitine	257.566	223.87	230.46	219.927	0.339049	0.165451	0.515339	0.825628
trigo	188.601	229.009	152.868	168.337	0.360536	0.131307	0.508551	0.825628
aampo	0.801303	0.76568	0.781132	0.814082	0.683937	0.665783	0.50621	0.825628
epa	99.4902	106.232	94.8146	91.2778	0.737709	0.787271	0.516354	0.825628
urea	NA	NA	NA	NA	0.798205	0.10579	0.512615	0.825628
a_tocopherol	NA	NA	NA	NA	0.798205	0.10579	0.512615	0.825628
x3_mu	69.6622	71.979	63.8828	66.1083	0.189137	0.5438	0.534385	0.829968
ornithine	325.085	321.419	308.532	294.047	0.318445	0.133739	0.525313	0.829968
tyramine	20.59	20.0856	21.6365	20.086	0.452226	0.0544497	0.534417	0.829968
sal_s	6.74086	7.4902	9.3307	6.26915	0.616444	0.119353	0.530783	0.829968
afmu	2023.18	2049.96	1958.7	1909.62	0.76289	0.593814	0.535289	0.829968
c15_0_car_i1	5.62952	5.49661	5.56961	5.54249	0.780159	0.789328	0.524283	0.829968
lpe16_1_i2	123.421	113.395	77.5689	85.9475	0.0346609	0.173015	0.562473	0.830189
sac	7.14478	9.18118	11.1701	10.7009	0.0375123	0.711739	0.546005	0.830189
c10_1_car_i2	9.3602	8.0181	9.54248	8.52138	0.354746	0.000349169	0.555263	0.830189
lpc18_2_i1	205762	179207	179459	197035	0.596102	0.210443	0.561513	0.830189
c16_1_car	33.0437	26.5692	28.3815	27.1242	0.657432	0.909012	0.547242	0.830189
alanine	622.673	633.311	616.837	623.178	0.881474	0.907635	0.543298	0.830189
lpc16_0_i2	1.01309e+06	1.00611e+06	917044	1.04657e+06	0.888682	0.0914784	0.552861	0.830189
tau	71.8508	75.723	71.1493	72.7976	0.944549	0.933577	0.559901	0.830189
x3_4_dhpaa_s	227825	247005	565230	199143	0.974704	0.945754	0.551425	0.830189
c_pv_2	140.405	144.278	146.095	140.508	0.97717	0.713272	0.550709	0.830189
lpc15_0_i2	10991.9	10375.8	10694.7	11392.1	0.769318	0.225427	0.573601	0.842562
c18_3_car	17.0551	13.9578	15.7869	16.2096	0.798376	0.823961	0.579788	0.847594
cf	1225.83	1380.8	907.495	1073.41	0.04328	0.0119267	0.59555	0.849167
hyp	145.508	149.064	187.149	202.059	0.0844468	0.853723	0.613282	0.849167
c_pv_1	10.5614	10.5499	10.5049	8.5584	0.434321	0.132516	0.614055	0.849167
c6_0_oh_car_i2	7.67388	7.35233	7.99134	7.33269	0.515689	0.0521745	0.608964	0.849167
docosapentaenoic	5424.08	5044.68	5327.87	5568.34	0.689064	0.920361	0.604049	0.849167
c12_0_oh_car_i1	12.2677	11.9013	12.3516	11.8176	0.743711	0.0503517	0.611829	0.849167
c18_2_car	177.158	162.406	174.558	183.515	0.748676	0.464774	0.587223	0.849167
xanthosine	92.7897	104.086	116.99	99.3144	0.757271	0.681444	0.600343	0.849167
lpc12_0_i1	106.096	105.385	119.736	118.832	0.795372	0.288857	0.607638	0.849167
lpc16_0_i1	921544	915468	821730	950637	0.795869	0.0848962	0.596646	0.849167
citrulline	276.475	284.008	280.475	277.472	0.810288	0.693592	0.589968	0.849167
lpc22_5_i2	5563.19	4938.62	4514.8	5650.05	0.99334	0.0866559	0.600834	0.849167
hva_s	2209.86	1897.25	2402.28	2275.53	0.771238	0.799715	0.620641	0.854425
pro_b	887.951	1010.83	1351.9	1430.77	0.199396	0.062822	0.627432	0.856097
methylmalonic	52.8301	52.1938	53.625	54.0843	0.405469	0.659605	0.624796	0.856097
galacturonic	69.947	66.0456	61.8122	58.3843	0.489017	0.550722	0.632219	0.858811
t_ca	55855.2	50927.3	56506.7	43661	0.467742	0.809082	0.650984	0.859271
pyroglutamic	24821	25375.8	24870.6	26179	0.664236	0.0638083	0.647345	0.859271
x3_4_dhpla	2.19131	2.21962	2.20959	2.19814	0.688206	0.845594	0.652151	0.859271
lpe22_6_i1	10033.1	8392.44	9973.62	10804.1	0.704823	0.492154	0.64633	0.859271
arachidonic	12305.9	11944.7	12067.8	11813.9	0.734906	0.937	0.64589	0.859271
lpc20_3_i2	20564.3	17754.9	16066.5	19577.9	0.757375	0.0331712	0.636094	0.859271
lpc15_0_i1	1576.83	1425.43	1521.42	1519.24	0.858467	0.552571	0.648001	0.859271
x1_mu	94.6126	103.009	80.2535	78.6711	0.0893505	0.807575	0.671592	0.867692
nae16_0	2937.42	2215.26	2978.21	3858.89	0.501809	0.77367	0.674473	0.867692
mtr	3.89171	3.55922	3.52995	3.40953	0.568001	0.903457	0.673117	0.867692
glyceric_3_p	12.9244	13.5852	12.414	12.4777	0.828483	0.545346	0.668518	0.867692
indoleacetic	213.555	195.946	200.162	191.463	0.922742	0.14578	0.663732	0.867692
hypoxanthine	1561.05	1528.99	1583.26	1500.44	0.938627	0.116212	0.6755	0.867692
px_tp	476.493	567.844	447.011	451.568	0.252076	0.158652	0.681676	0.869494
glycerol	2729.87	2909.8	2732.28	2764.86	0.895751	0.846517	0.682567	0.869494
erg	91.2636	77.2326	82.0236	74.9597	0.372006	0.0471986	0.688344	0.869637
phenylalanine	6648.18	6689.54	6851.61	6748.76	0.498257	0.639307	0.685762	0.869637
succinic_acid	24.0191	23.2608	24.9668	25.5137	0.30175	0.613647	0.692131	0.870836
c14_1_car_i1	8.02517	7.32306	7.53335	7.06107	0.221229	0.102386	0.724525	0.900496
el	6.61919	6.55278	8.64228	5.88781	0.306537	0.3064	0.73761	0.900496
o_cou_s	1613.23	2672.68	2049.28	3425.17	0.385366	0.04913	0.732507	0.900496
vanma	1.00218	0.971262	1.00137	0.979396	0.631142	0.522695	0.735393	0.900496
c6_0_car	20.5731	18.4842	19.794	17.6629	0.704773	0.000855126	0.733276	0.900496
c12_1_car_i1	37.4415	31.8971	35.9828	30.9466	0.817475	0.000580784	0.738793	0.900496
c12_0_oh_car_i2	10.8153	10.4427	10.7968	10.3874	0.845791	0.028459	0.724798	0.900496
c14_1_car_i2	31.4044	24.4442	28.2864	25.5732	0.960209	0.281526	0.739169	0.900496
c10_0_oh_car_i1	4.69484	4.40973	4.9606	5.07582	0.275991	0.697357	0.74367	0.901111
leucine	3528.56	3485.75	3680.92	3581.01	0.364027	0.216567	0.748439	0.901111
c12_0_car	49.2476	38.5335	43.5203	39.5712	0.944171	0.225946	0.74848	0.901111
lpe20_3_i1	659.836	584.61	521.759	657.808	0.784083	0.434289	0.754425	0.90472
dopamine	611.907	589.431	691.339	635.184	0.245738	0.126786	0.761771	0.908141
lpc16_1_i1	9846.81	8131.28	8105.05	9014.3	0.930151	0.256518	0.763193	0.908141
nae18_2	12.5174	8.95036	13.2211	12.5059	0.383453	0.363804	0.766468	0.908516
c16_1_oh_car	2.39855	2.00276	2.19758	2.11371	0.902063	0.525143	0.775503	0.91569
lpe20_4_i1	6854.57	6611.18	7755.09	7547.89	0.297961	0.886132	0.780755	0.916929
lpe22_5_i1	1815	1512.25	1539.01	1738.36	0.785458	0.40959	0.782526	0.916929
lpc22_6_i2	19402.2	17457.1	17611	20662.3	0.669966	0.223738	0.794716	0.927672
c13_0_car	21.3792	20.3814	22.9024	22.7253	0.36779	0.747533	0.799477	0.929695
lpc18_0_i2	5595.96	4888.61	5958.15	6291.26	0.57318	0.618146	0.804502	0.932008
oleic	41671.5	39096.5	36647.6	32352.9	0.406784	0.520472	0.815903	0.941662
cortisone	14.3018	14.2366	15.3738	15.0937	0.173329	0.7456	0.837268	0.943341
lpe20_3_i2	177.066	166.747	181.688	204.67	0.204508	0.297099	0.835757	0.943341
lpe18_0_i2	120.015	135.522	121.739	120.763	0.462915	0.543728	0.837659	0.943341
x2_fg	7.17346	5.7294	2.84715	7.90597	0.514658	0.00253367	0.825035	0.943341
lpc18_0_i1	169278	194963	170821	219986	0.624323	0.164941	0.836198	0.943341
c11_0_car_i2	1.86605	1.3527	1.76905	1.36318	0.736868	0.0646882	0.838867	0.943341
sol	3.76057	5.38828	4.89345	4.67614	0.894927	0.0735887	0.825309	0.943341
x1_methylhistidine	23.6794	23.0479	23.6634	22.8242	0.702258	0.400083	0.842271	0.943713
n_acetylaspartic	3363.63	3539.39	3205.96	3322.01	0.458729	0.759025	0.85507	0.954569
pantothenic_acid	31.5742	31.3959	33.8604	32.9514	0.359511	0.61322	0.865563	0.955028
lpe22_4_i1	296.904	232.05	238.532	255.463	0.637306	0.899748	0.866395	0.955028
c3_0_car	195.911	191.56	202.735	198.177	0.733501	0.326354	0.867069	0.955028
x3_methyladenine	3.12871	3.08194	3.13457	3.05402	0.895827	0.309403	0.867924	0.955028
decanoic	2235	2250.61	2228.3	2241.74	0.602939	0.938638	0.873432	0.957656
ep_3s	1837.75	1767.15	1908.37	1781.05	0.491052	0.04724	0.877581	0.958781
nae18_0	1787.67	1453.98	2531.14	3055.35	0.182885	0.602556	0.884881	0.959924
lpc12_0_i2	266.401	287.066	300.979	340.486	0.798209	0.135697	0.882608	0.959924
nac_sac	5.26336	5.55625	5.7883	5.74632	0.859326	0.929224	0.892016	0.964257
x1_mx	60.9919	66.7753	50.8735	50.9824	0.0575021	0.257921	0.911985	0.965447
lpe20_5_i1	1890.8	2340.53	2482.83	2685.41	0.246791	0.854871	0.908869	0.965447
c4_0_dc_car	9.76339	9.74342	10.0345	9.92876	0.389954	0.758641	0.905695	0.965447
c12_1_car_i3	18.7017	16.4149	18.1193	16.969	0.65894	0.0842445	0.908173	0.965447
c12_1_car_i2	18.0014	16.4889	17.7931	16.7176	0.686185	0.120857	0.900573	0.965447
dhba_g	7.25222	8.67826	6.69196	7.84066	0.960115	0.496249	0.904923	0.965447
aspartic	10.3495	10.6769	11.438	11.7661	0.115385	0.909069	0.91753	0.966149
c2_0_car	6992.85	6676.21	6938.46	6630.48	0.815051	0.011502	0.918943	0.966149
glyceric	61.0675	60.4385	60.4493	60.1635	0.674984	0.497022	0.940096	0.983955
c10_0_car	79.6736	65.4066	75.4014	69.2441	0.734056	0.00696908	0.942289	0.983955
x1_7_dmu	51.0438	53.1685	42.2954	43.2111	0.0909513	0.419403	0.956121	0.990657
n1_acetylspermidine	1.66168e-05	1.05403e-05	1.79125e-05	1.4452e-05	0.498144	0.944173	0.961615	0.990657
i_c5_0_car	27.6608	26.3212	28.2004	26.5296	0.767953	0.0661104	0.961213	0.990657
c5_0_car	27.6608	26.3212	28.2004	26.5296	0.767953	0.0661104	0.961213	0.990657
methionine	2694.05	2711.6	2793.32	2836.72	0.253712	0.717771	0.974036	0.998517
homocystine	46.2093	48.2256	39.6703	42.3046	0.262282	0.783065	0.992672	0.998517
x3_hydroxykynurenine	6.3249	5.70124	5.45451	5.14427	0.40067	0.559258	0.993587	0.998517
lpc20_2_i2	2439.87	2057.64	2003.21	2299.71	0.614278	0.118494	0.989552	0.998517
threitol	259.068	254.505	262.067	255.875	0.702075	0.249826	0.998517	0.998517
c14_2_car_i1	11.0629	10.2477	11.3575	10.5307	0.755566	0.130489	0.998434	0.998517
arginine	721.228	718.151	752.028	739.013	0.757164	0.646231	0.982588	0.998517
inosine	106.929	105.805	119.114	99.2109	0.839015	0.164595	0.994966	0.998517
serine	128.94	126.59	126.85	138.546	0.866303	0.895237	0.983546	0.998517
